# Supplementary material for: Single-droplet surface-enhanced Raman scattering decodes the molecular determinants of liquid-liquid phase separation
Source: Nat Commun. 2022 Jul 28;13:4378. doi: 10.1038/s41467-022-32143-0 (PMC9334365; doi:10.1038/s41467-022-32143-0)
Supplement: Supplementary file 6 — source data [file 41467_2022_32143_MOESM6_ESM.xlsx]

## Sheet: Cover
	Source Data file for: Single-Droplet Surface-Enhanced Raman Scattering Decodes the Molecular Determinants of Liquid-Liquid Phase Separation
					Anamika Avni*, Ashish Joshi*, Anuja Walimbe, Swastik G. Pattanashetty, and Samrat Mukhopadhyay

## Sheet: Fig. 3
	Fig. 3a	Single-droplet normal Raman spectroscopy										Fig. 3b
			FUS droplet #3			FUS droplet #2			FUS droplet #1
			Raman Shift (cm-1)	Raman Intensity (normalized)		Raman Shift (cm-1)	Raman Intensity (normalized)		Raman Shift (cm-1)	Raman Intensity (normalized)		Raman Shift (cm-1)	Mean Raman Intensity (normalized)
			1800.27	-0.00823		1800.28	-0.01607		1800.27	0.03207		1800.27	0.00259
			1799.45	-0.0262		1799.45	-0.01359		1799.45	0.03803		1799.45	-0.000587831
			1798.63	-0.02804		1798.63	-0.00678		1798.63	0.05623		1798.63	0.00714
			1797.8	0.0315		1797.81	0.01153		1797.8	0.06705		1797.81	0.03669
			1796.98	0.09312		1796.99	0.02736		1796.98	0.05973		1796.98	0.06007
			1796.16	0.11032		1796.16	0.01555		1796.16	0.06749		1796.16	0.06446
			1795.34	0.19471		1795.34	-0.03149		1795.34	0.0516		1795.34	0.07161
			1794.51	0.19892		1794.52	-0.09397		1794.51	0.04455		1794.51	0.04983
			1793.69	0.26621		1793.69	-0.09665		1793.69	0.03249		1793.69	0.06735
			1792.87	0.21949		1792.87	-0.07287		1792.87	-0.00245		1792.87	0.04806
			1792.04	0.17491		1792.05	-0.03017		1792.04	0.00121		1792.04	0.04865
			1791.22	0.18554		1791.22	0.04396		1791.22	0.0265		1791.22	0.08533
			1790.39	0.13921		1790.4	0.08702		1790.39	0.01924		1790.4	0.08182
			1789.57	0.08062		1789.57	0.11617		1789.57	0.038		1789.57	0.07826
			1788.75	0.04638		1788.75	0.11743		1788.75	0.03268		1788.75	0.0655
			1787.92	0.01813		1787.93	0.06233		1787.92	0.0202		1787.92	0.03356
			1787.1	0.02422		1787.1	0.04175		1787.1	0.00862		1787.1	0.02487
			1786.27	0.02871		1786.28	0.04679		1786.27	-0.00335		1786.27	0.02405
			1785.45	0.0473		1785.45	0.0356		1785.45	-0.00147		1785.45	0.02714
			1784.62	0.05244		1784.63	0.00227		1784.62	0.00645		1784.62	0.02038
			1783.8	0.06677		1783.8	-0.02964		1783.8	0.00762		1783.8	0.01492
			1782.97	0.07022		1782.98	-0.02516		1782.97	-0.00513		1782.97	0.01331
			1782.15	0.09397		1782.15	-0.04632		1782.15	0.00105		1782.15	0.01623
			1781.32	0.05773		1781.33	-0.03187		1781.32	0.00486		1781.32	0.01024
			1780.49	0.03904		1780.5	0.000949654		1780.49	0.01101		1780.5	0.017
			1779.67	-0.04456		1779.67	0.06234		1779.67	-0.00478		1779.67	0.00434
			1778.84	-0.11494		1778.85	0.07549		1778.84	-0.01292		1778.84	-0.01746
			1778.02	-0.14376		1778.02	0.06383		1778.02	-0.00909		1778.02	-0.02967
			1777.19	-0.12424		1777.2	0.08844		1777.19	-0.0127		1777.19	-0.01617
			1776.36	-0.11725		1776.37	0.08206		1776.36	-0.02793		1776.37	-0.02104
			1775.54	0.03872		1775.54	0.04639		1775.54	0.000945693		1775.54	0.02868
			1774.71	0.10515		1774.72	0.05211		1774.71	0.03525		1774.71	0.06417
			1773.88	0.18359		1773.89	0.08024		1773.88	0.0334		1773.89	0.09908
			1773.06	0.11164		1773.06	0.13913		1773.06	0.01417		1773.06	0.08831
			1772.23	0.09721		1772.24	0.12481		1772.23	0.00344		1772.23	0.07515
			1771.4	0.07475		1771.41	0.10306		1771.4	0.01428		1771.41	0.06403
			1770.58	-0.05451		1770.58	0.11035		1770.58	-0.0038		1770.58	0.01735
			1769.75	-0.08039		1769.75	0.08145		1769.75	-0.00211		1769.75	-0.000352769
			1768.92	0.01669		1768.93	0.04769		1768.92	0.01708		1768.92	0.02715
			1768.09	0.07623		1768.1	0.01047		1768.09	0.04565		1768.1	0.04412
			1767.27	0.12889		1767.27	0.02122		1767.27	0.03182		1767.27	0.06064
			1766.44	0.1267		1766.44	0.02085		1766.44	0.00152		1766.44	0.04969
			1765.61	0.11111		1765.61	0.02343		1765.61	-0.00571		1765.61	0.04294
			1764.78	0.10617		1764.79	0.00632		1764.78	-0.03062		1764.78	0.02729
			1763.95	0.03865		1763.96	0.05316		1763.95	-0.0078		1763.95	0.028
			1763.12	0.03998		1763.13	0.07052		1763.12	0.00883		1763.13	0.03978
			1762.29	0.05591		1762.3	0.07807		1762.29	0.01406		1762.3	0.04935
			1761.47	-0.00611		1761.47	0.06881		1761.47	0.01979		1761.47	0.0275
			1760.64	-0.0826		1760.64	0.04674		1760.64	0.02439		1760.64	-0.00382
			1759.81	-0.12968		1759.81	-0.0028		1759.81	0.0041		1759.81	-0.04279
			1758.98	-0.15096		1758.98	0.02055		1758.98	-0.0111		1758.98	-0.04717
			1758.15	-0.05774		1758.15	0.01104		1758.15	-0.03641		1758.15	-0.0277
			1757.32	-0.03579		1757.32	0.0638		1757.32	-0.05871		1757.32	-0.01023
			1756.49	-0.02335		1756.5	0.03112		1756.49	-0.06672		1756.49	-0.01965
			1755.66	-0.04316		1755.67	0.05048		1755.66	-0.08493		1755.66	-0.02587
			1754.83	-0.09098		1754.84	0.01618		1754.83	-0.03883		1754.83	-0.03788
			1754	-0.15455		1754	0.02778		1754	0.00737		1754	-0.0398
			1753.17	-0.16934		1753.17	0.05835		1753.17	0.02679		1753.17	-0.02807
			1752.34	-0.16178		1752.34	0.05553		1752.34	0.0503		1752.34	-0.01865
			1751.51	-0.15753		1751.51	0.05923		1751.51	0.07255		1751.51	-0.00859
			1750.68	-0.16387		1750.68	0.0316		1750.68	-0.00638		1750.68	-0.04621
			1749.85	-0.09368		1749.85	-0.03482		1749.85	-0.02895		1749.85	-0.05248
			1749.02	-0.06748		1749.02	-0.02717		1749.02	-0.06706		1749.02	-0.05391
			1748.18	-0.02293		1748.19	-0.08161		1748.18	-0.02663		1748.19	-0.04372
			1747.35	0.03307		1747.36	-0.04427		1747.35	-0.03671		1747.36	-0.01597
			1746.52	0.06601		1746.53	-0.02561		1746.52	-0.01378		1746.52	0.00887
			1745.69	-0.05442		1745.7	-0.01423		1745.69	0.01942		1745.69	-0.01641
			1744.86	-0.18922		1744.86	0.00674		1744.86	0.04186		1744.86	-0.04687
			1744.03	-0.28044		1744.03	-0.02506		1744.03	0.02582		1744.03	-0.09323
			1743.19	-0.25647		1743.2	-0.02686		1743.19	0.03458		1743.2	-0.08291
			1742.36	-0.22611		1742.37	-0.03391		1742.36	0.04501		1742.36	-0.07167
			1741.53	-0.19719		1741.54	-0.04887		1741.53	0.05997		1741.53	-0.06203
			1740.7	-0.11263		1740.7	-0.04851		1740.7	0.05222		1740.7	-0.03631
			1739.87	-0.08575		1739.87	-0.07449		1739.87	0.06748		1739.87	-0.03092
			1739.03	-0.14999		1739.04	-0.0285		1739.03	0.05576		1739.03	-0.04091
			1738.2	-0.17845		1738.21	-0.00513		1738.2	0.06328		1738.2	-0.0401
			1737.37	-0.13442		1737.37	0.00874		1737.37	0.076		1737.37	-0.01656
			1736.53	-0.07758		1736.54	0.02192		1736.53	0.04868		1736.54	-0.00233
			1735.7	0.04651		1735.71	-0.02213		1735.7	0.04213		1735.7	0.02217
			1734.87	0.09629		1734.87	-0.05245		1734.87	0.04654		1734.87	0.03013
			1734.03	0.07286		1734.04	-0.06403		1734.03	0.08051		1734.04	0.02978
			1733.2	0.07329		1733.21	-0.08866		1733.2	0.09911		1733.2	0.02792
			1732.37	0.08894		1732.37	-0.08278		1732.37	0.14288		1732.37	0.04968
			1731.53	0.06681		1731.54	-0.07276		1731.53	0.14883		1731.53	0.04762
			1730.7	0.14305		1730.7	-0.05506		1730.7	0.1411		1730.7	0.07637
			1729.86	0.18904		1729.87	-0.00566		1729.86	0.06658		1729.87	0.08332
			1729.03	0.27803		1729.03	-0.000881384		1729.03	0.03042		1729.03	0.10252
			1728.19	0.25443		1728.2	0.01225		1728.19	0.03178		1728.2	0.09948
			1727.36	0.19037		1727.37	0.05634		1727.36	0.05876		1727.36	0.10182
			1726.53	0.14826		1726.53	0.07416		1726.53	0.07701		1726.53	0.09981
			1725.69	0.10557		1725.7	0.0614		1725.69	0.11226		1725.69	0.09308
			1724.86	0.04842		1724.86	0.08506		1724.86	0.12151		1724.86	0.085
			1724.02	0.15848		1724.03	0.10491		1724.02	0.09813		1724.02	0.12051
			1723.18	0.27793		1723.19	0.13066		1723.18	0.07171		1723.19	0.1601
			1722.35	0.37164		1722.35	0.13278		1722.35	0.09629		1722.35	0.20024
			1721.51	0.41386		1721.52	0.13428		1721.51	0.0993		1721.51	0.21582
			1720.68	0.49404		1720.68	0.17431		1720.68	0.15361		1720.68	0.27399
			1719.84	0.48975		1719.85	0.13637		1719.84	0.16579		1719.84	0.26397
			1719.01	0.46262		1719.01	0.1258		1719.01	0.20273		1719.01	0.26372
			1718.17	0.47473		1718.17	0.16084		1718.17	0.25235		1718.17	0.29597
			1717.33	0.52181		1717.34	0.17927		1717.33	0.23444		1717.33	0.31184
			1716.5	0.54387		1716.5	0.2157		1716.5	0.25196		1716.5	0.33718
			1715.66	0.53478		1715.66	0.27919		1715.66	0.27204		1715.66	0.362
			1714.82	0.59599		1714.83	0.35808		1714.82	0.21436		1714.82	0.38948
			1713.99	0.72789		1713.99	0.44085		1713.99	0.28199		1713.99	0.48357
			1713.15	0.85019		1713.15	0.44176		1713.15	0.32439		1713.15	0.53878
			1712.31	1.008		1712.32	0.4897		1712.31	0.414		1712.31	0.63724
			1711.47	1.17961		1711.48	0.50383		1711.47	0.49691		1711.48	0.72678
			1710.64	1.26927		1710.64	0.55669		1710.64	0.56132		1710.64	0.79576
			1709.8	1.33606		1709.8	0.55223		1709.8	0.62505		1709.8	0.83778
			1708.96	1.38505		1708.97	0.56752		1708.96	0.67499		1708.96	0.87585
			1708.12	1.53231		1708.13	0.62311		1708.12	0.71394		1708.12	0.95645
			1707.28	1.62783		1707.29	0.67668		1707.28	0.79749		1707.29	1.034
			1706.45	1.7299		1706.45	0.73346		1706.45	0.83438		1706.45	1.09925
			1705.61	1.82652		1705.61	0.78878		1705.61	0.88692		1705.61	1.16741
			1704.77	1.89986		1704.77	0.85154		1704.77	0.94633		1704.77	1.23258
			1703.93	2.05265		1703.94	0.98336		1703.93	1.01582		1703.93	1.35061
			1703.09	2.14333		1703.1	1.02813		1703.09	1.07826		1703.09	1.41657
			1702.25	2.28999		1702.26	1.05227		1702.25	1.13293		1702.25	1.49173
			1701.41	2.42597		1701.42	1.11659		1701.41	1.23696		1701.42	1.59317
			1700.57	2.46737		1700.58	1.17342		1700.57	1.26018		1700.58	1.63366
			1699.74	2.52655		1699.74	1.21073		1699.74	1.26903		1699.74	1.66877
			1698.9	2.54689		1698.9	1.2265		1698.9	1.27951		1698.9	1.6843
			1698.06	2.57456		1698.06	1.27616		1698.06	1.32663		1698.06	1.72578
			1697.22	2.71131		1697.22	1.37439		1697.22	1.41189		1697.22	1.83253
			1696.38	2.81363		1696.38	1.43552		1696.38	1.44749		1696.38	1.89888
			1695.54	2.94604		1695.54	1.45534		1695.54	1.51061		1695.54	1.97066
			1694.7	3.01835		1694.7	1.51374		1694.7	1.6284		1694.7	2.0535
			1693.86	3.08058		1693.86	1.57459		1693.86	1.63733		1693.86	2.0975
			1693.01	3.17207		1693.02	1.59673		1693.01	1.64787		1693.02	2.13889
			1692.17	3.25893		1692.18	1.65511		1692.17	1.64479		1692.18	2.18627
			1691.33	3.30168		1691.34	1.72297		1691.33	1.66513		1691.34	2.22993
			1690.49	3.4246		1690.5	1.78848		1690.49	1.68643		1690.49	2.29984
			1689.65	3.56077		1689.66	1.86417		1689.65	1.65165		1689.65	2.35886
			1688.81	3.61061		1688.82	1.88654		1688.81	1.69051		1688.81	2.39589
			1687.97	3.64795		1687.97	1.90553		1687.97	1.74123		1687.97	2.43157
			1687.13	3.66646		1687.13	1.91444		1687.13	1.75927		1687.13	2.44672
			1686.29	3.70433		1686.29	1.89048		1686.29	1.80192		1686.29	2.46558
			1685.44	3.75905		1685.45	1.94812		1685.44	1.86115		1685.45	2.52277
			1684.6	3.77768		1684.61	1.98583		1684.6	1.94313		1684.6	2.56888
			1683.76	3.83484		1683.76	2.01788		1683.76	1.96218		1683.76	2.60497
			1682.92	3.86038		1682.92	2.0884		1682.92	1.96059		1682.92	2.63646
			1682.07	3.9083		1682.08	2.09283		1682.07	1.95371		1682.08	2.65161
			1681.23	3.93257		1681.24	2.11836		1681.23	1.94663		1681.23	2.66585
			1680.39	3.90303		1680.39	2.12788		1680.39	1.96339		1680.39	2.66477
			1679.55	3.98398		1679.55	2.12533		1679.55	1.97588		1679.55	2.69506
			1678.7	4.0209		1678.71	2.13845		1678.7	2.02113		1678.71	2.72683
			1677.86	4.08884		1677.87	2.12057		1677.86	2.03838		1677.86	2.74926
			1677.02	4.08302		1677.02	2.12724		1677.02	2.01895		1677.02	2.74307
			1676.17	4.08037		1676.18	2.13227		1676.17	2.02244		1676.18	2.74503
			1675.33	4.07217		1675.34	2.12066		1675.33	2.04526		1675.33	2.74603
			1674.49	4.05427		1674.49	2.16415		1674.49	2.06409		1674.49	2.76084
			1673.64	3.98143		1673.65	2.21879		1673.64	2.06197		1673.64	2.75406
			1672.8	3.98958		1672.8	2.26209		1672.8	2.07069		1672.8	2.77412
			1671.95	3.98076		1671.96	2.24772		1671.95	2.07662		1671.96	2.76837
			1671.11	3.97038		1671.12	2.23445		1671.11	2.01526		1671.11	2.74003
			1670.27	3.91959		1670.27	2.2355		1670.27	2.01818		1670.27	2.72442
			1669.42	3.90629		1669.43	2.21883		1669.42	1.99832		1669.42	2.70782
			1668.58	3.94191		1668.58	2.16403		1668.58	1.99367		1668.58	2.69987
			1667.73	3.99385		1667.74	2.19114		1667.73	1.9498		1667.73	2.71159
			1666.89	3.97373		1666.89	2.17464		1666.89	1.89638		1666.89	2.68158
			1666.04	4.01057		1666.05	2.18341		1666.04	1.85389		1666.04	2.68262
			1665.2	4.03378		1665.2	2.15406		1665.2	1.80841		1665.2	2.66542
			1664.35	3.97074		1664.36	2.16856		1664.35	1.74846		1664.35	2.62925
			1663.51	3.90561		1663.51	2.16271		1663.51	1.75406		1663.51	2.60746
			1662.66	3.88916		1662.66	2.1517		1662.66	1.73034		1662.66	2.5904
			1661.81	3.83395		1661.82	2.12089		1661.81	1.72017		1661.82	2.55834
			1660.97	3.74655		1660.97	2.11647		1660.97	1.73664		1660.97	2.53322
			1660.12	3.67716		1660.13	2.07559		1660.12	1.69762		1660.12	2.48346
			1659.28	3.62071		1659.28	2.07988		1659.28	1.65266		1659.28	2.45108
			1658.43	3.62041		1658.43	2.04658		1658.43	1.60927		1658.43	2.42542
			1657.58	3.5375		1657.59	2.01202		1657.58	1.54452		1657.58	2.36468
			1656.74	3.52174		1656.74	1.91945		1656.74	1.47268		1656.74	2.30462
			1655.89	3.50407		1655.89	1.82687		1655.89	1.3795		1655.89	2.23681
			1655.04	3.3679		1655.05	1.73485		1655.04	1.33892		1655.04	2.14723
			1654.19	3.2377		1654.2	1.6182		1654.19	1.33274		1654.2	2.06288
			1653.35	3.05941		1653.35	1.56237		1653.35	1.28484		1653.35	1.96887
			1652.5	2.89709		1652.5	1.5399		1652.5	1.25722		1652.5	1.89807
			1651.65	2.82355		1651.66	1.51119		1651.65	1.25632		1651.65	1.86369
			1650.8	2.75143		1650.81	1.49857		1650.8	1.26304		1650.81	1.83768
			1649.96	2.76028		1649.96	1.47676		1649.96	1.24218		1649.96	1.8264
			1649.11	2.78377		1649.11	1.42317		1649.11	1.16288		1649.11	1.78994
			1648.26	2.76746		1648.27	1.36274		1648.26	1.10498		1648.26	1.74506
			1647.41	2.6904		1647.42	1.31897		1647.41	1.04791		1647.41	1.68576
			1646.56	2.49995		1646.57	1.24403		1646.56	0.97651		1646.56	1.57349
			1645.71	2.36872		1645.72	1.21873		1645.71	0.92054		1645.72	1.50266
			1644.87	2.17182		1644.87	1.18151		1644.87	0.87458		1644.87	1.4093
			1644.02	2.07691		1644.02	1.1773		1644.02	0.86539		1644.02	1.3732
			1643.17	1.95028		1643.17	1.1601		1643.17	0.87095		1643.17	1.32711
			1642.32	1.9545		1642.32	1.10248		1642.32	0.82596		1642.32	1.29431
			1641.47	1.98758		1641.47	1.05707		1641.47	0.8341		1641.47	1.29292
			1640.62	2.00071		1640.62	1.06615		1640.62	0.82221		1640.62	1.29636
			1639.77	1.99932		1639.78	1.00587		1639.77	0.80156		1639.77	1.26892
			1638.92	1.96049		1638.93	0.98893		1638.92	0.7592		1638.92	1.23621
			1638.07	1.8744		1638.08	0.93456		1638.07	0.69314		1638.07	1.16737
			1637.22	1.7836		1637.23	0.90008		1637.22	0.61099		1637.22	1.09822
			1636.37	1.75144		1636.38	0.89241		1636.37	0.58773		1636.37	1.0772
			1635.52	1.75237		1635.52	0.86301		1635.52	0.5598		1635.52	1.0584
			1634.67	1.74163		1634.67	0.85485		1634.67	0.5919		1634.67	1.06279
			1633.82	1.77209		1633.82	0.87102		1633.82	0.61224		1633.82	1.08511
			1632.97	1.82309		1632.97	0.85893		1632.97	0.65098		1632.97	1.111
			1632.12	1.79641		1632.12	0.84646		1632.12	0.62132		1632.12	1.08806
			1631.27	1.76083		1631.27	0.81438		1631.27	0.66903		1631.27	1.08141
			1630.41	1.72736		1630.42	0.81738		1630.41	0.6336		1630.42	1.05945
			1629.56	1.76955		1629.57	0.86054		1629.56	0.64571		1629.56	1.09194
			1628.71	1.75668		1628.72	0.87372		1628.71	0.65159		1628.71	1.09399
			1627.86	1.72491		1627.86	0.92475		1627.86	0.65254		1627.86	1.10073
			1627.01	1.82295		1627.01	0.91652		1627.01	0.69039		1627.01	1.14329
			1626.16	1.95198		1626.16	0.98494		1626.16	0.70499		1626.16	1.21397
			1625.3	2.05685		1625.31	0.99432		1625.3	0.76018		1625.31	1.27045
			1624.45	2.08833		1624.46	1.0397		1624.45	0.85641		1624.45	1.32815
			1623.6	2.16589		1623.6	1.10414		1623.6	0.87605		1623.6	1.38203
			1622.75	2.18132		1622.75	1.12852		1622.75	0.91815		1622.75	1.40933
			1621.89	2.19788		1621.9	1.12566		1621.89	0.92032		1621.9	1.41462
			1621.04	2.19078		1621.05	1.10692		1621.04	0.92299		1621.04	1.4069
			1620.19	2.17867		1620.19	1.04564		1620.19	0.93472		1620.19	1.38634
			1619.33	2.15704		1619.34	1.08053		1619.33	0.91225		1619.34	1.38327
			1618.48	2.11842		1618.49	1.0482		1618.48	0.91805		1618.48	1.36156
			1617.63	2.05711		1617.63	1.05944		1617.63	0.86651		1617.63	1.32768
			1616.77	1.99211		1616.78	1.07754		1616.77	0.82197		1616.78	1.29721
			1615.92	1.9004		1615.93	1.07071		1615.92	0.79743		1615.92	1.25618
			1615.07	1.86579		1615.07	1.0869		1615.07	0.77973		1615.07	1.24414
			1614.21	1.86056		1614.22	1.04352		1614.21	0.73469		1614.21	1.21292
			1613.36	1.81359		1613.36	1.00751		1613.36	0.6972		1613.36	1.17276
			1612.5	1.76591		1612.51	0.98223		1612.5	0.67651		1612.51	1.14155
			1611.65	1.68035		1611.65	0.93851		1611.65	0.67141		1611.65	1.09675
			1610.79	1.6294		1610.8	0.86694		1610.79	0.62686		1610.8	1.04107
			1609.94	1.52372		1609.95	0.84865		1609.94	0.62751		1609.94	0.99996
			1609.08	1.44665		1609.09	0.83526		1609.08	0.63065		1609.09	0.97085
			1608.23	1.37444		1608.24	0.83258		1608.23	0.61569		1608.23	0.9409
			1607.37	1.25679		1607.38	0.78406		1607.37	0.56273		1607.38	0.86786
			1606.52	1.21765		1606.52	0.7768		1606.52	0.54502		1606.52	0.84649
			1605.66	1.1442		1605.67	0.73565		1605.66	0.47927		1605.67	0.78637
			1604.81	1.13226		1604.81	0.68488		1604.81	0.42253		1604.81	0.74655
			1603.95	1.15593		1603.96	0.62889		1603.95	0.3505		1603.95	0.71177
			1603.1	1.13536		1603.1	0.60517		1603.1	0.34007		1603.1	0.69353
			1602.24	1.13599		1602.25	0.5543		1602.24	0.29149		1602.24	0.66059
			1601.38	1.07867		1601.39	0.49077		1601.38	0.25021		1601.39	0.60655
			1600.53	0.99097		1600.53	0.44069		1600.53	0.24578		1600.53	0.55915
			1599.67	0.93102		1599.68	0.44699		1599.67	0.26531		1599.67	0.54777
			1598.81	0.80564		1598.82	0.44656		1598.81	0.1899		1598.82	0.4807
			1597.96	0.76767		1597.96	0.42405		1597.96	0.16283		1597.96	0.45152
			1597.1	0.74128		1597.11	0.44006		1597.1	0.16408		1597.1	0.44847
			1596.24	0.73533		1596.25	0.41706		1596.24	0.17094		1596.25	0.44111
			1595.39	0.67887		1595.39	0.38842		1595.39	0.16832		1595.39	0.41187
			1594.53	0.68501		1594.53	0.37736		1594.53	0.19119		1594.53	0.41785
			1593.67	0.67891		1593.68	0.40465		1593.67	0.17492		1593.67	0.41949
			1592.81	0.60204		1592.82	0.41437		1592.81	0.18639		1592.82	0.40094
			1591.96	0.55205		1591.96	0.42814		1591.96	0.18539		1591.96	0.38853
			1591.1	0.45051		1591.1	0.41793		1591.1	0.18786		1591.1	0.3521
			1590.24	0.45737		1590.24	0.38823		1590.24	0.17227		1590.24	0.33929
			1589.38	0.46206		1589.39	0.35443		1589.38	0.14715		1589.38	0.32121
			1588.52	0.49322		1588.53	0.3262		1588.52	0.14072		1588.52	0.32005
			1587.66	0.49945		1587.67	0.33047		1587.66	0.12146		1587.67	0.31713
			1586.81	0.40514		1586.81	0.33401		1586.81	0.06457		1586.81	0.26791
			1585.95	0.32252		1585.95	0.29032		1585.95	0.02738		1585.95	0.21341
			1585.09	0.22727		1585.09	0.25478		1585.09	0.00629		1585.09	0.16278
			1584.23	0.07692		1584.23	0.23555		1584.23	-0.0196		1584.23	0.09762
			1583.37	-0.00938		1583.37	0.19853		1583.37	-0.03262		1583.37	0.05218
			1582.51	-0.0024		1582.51	0.21769		1582.51	-0.02886		1582.51	0.06214
			1581.65	0.14477		1581.66	0.21802		1581.65	0.00541		1581.65	0.12274
			1580.79	0.17058		1580.8	0.24873		1580.79	0.01337		1580.79	0.14423
			1579.93	0.1764		1579.94	0.2443		1579.93	-0.02514		1579.93	0.13185
			1579.07	0.18909		1579.08	0.19742		1579.07	-0.02592		1579.07	0.1202
			1578.21	0.11006		1578.22	0.16068		1578.21	0.0055		1578.21	0.09208
			1577.35	-0.00537		1577.35	0.13327		1577.35	0.01084		1577.35	0.04625
			1576.49	-0.11095		1576.49	0.11927		1576.49	0.01865		1576.49	0.00899
			1575.63	-0.11914		1575.63	0.10645		1575.63	-0.00603		1575.63	-0.00624
			1574.77	-0.09066		1574.77	0.1152		1574.77	-0.04079		1574.77	-0.00541
			1573.91	-0.10376		1573.91	0.09145		1573.91	-0.07059		1573.91	-0.02764
			1573.04	-0.10761		1573.05	0.11064		1573.04	-0.12078		1573.05	-0.03925
			1572.18	-0.10956		1572.19	0.08302		1572.18	-0.08337		1572.19	-0.03664
			1571.32	-0.12433		1571.33	0.07056		1571.32	-0.02471		1571.32	-0.02616
			1570.46	-0.07933		1570.47	0.08198		1570.46	-0.01213		1570.46	-0.00316
			1569.6	-0.04983		1569.6	0.08587		1569.6	-0.01963		1569.6	0.00547
			1568.74	0.00805		1568.74	0.09997		1568.74	-0.02498		1568.74	0.02768
			1567.88	0.06139		1567.88	0.11754		1567.88	-0.04059		1567.88	0.04611
			1567.01	0.07949		1567.02	0.08511		1567.01	-0.00139		1567.01	0.0544
			1566.15	0.17498		1566.16	0.14608		1566.15	0.0106		1566.15	0.11055
			1565.29	0.18937		1565.29	0.14696		1565.29	0.0702		1565.29	0.13551
			1564.43	0.27981		1564.43	0.19324		1564.43	0.12677		1564.43	0.19994
			1563.56	0.49058		1563.57	0.27204		1563.56	0.18331		1563.56	0.31531
			1562.7	0.65307		1562.71	0.30675		1562.7	0.26329		1562.7	0.40771
			1561.84	0.71235		1561.84	0.37862		1561.84	0.34007		1561.84	0.47701
			1560.97	0.82068		1560.98	0.41734		1560.97	0.43566		1560.98	0.55789
			1560.11	0.86551		1560.12	0.42387		1560.11	0.44493		1560.11	0.5781
			1559.25	0.85198		1559.25	0.47318		1559.25	0.42579		1559.25	0.58365
			1558.38	0.76845		1558.39	0.46841		1558.38	0.41868		1558.38	0.55184
			1557.52	0.73766		1557.52	0.49476		1557.52	0.39591		1557.52	0.54277
			1556.66	0.79008		1556.66	0.51139		1556.66	0.38449		1556.66	0.56199
			1555.79	0.72668		1555.8	0.50852		1555.79	0.37277		1555.79	0.53599
			1554.93	0.59899		1554.93	0.5399		1554.93	0.33781		1554.93	0.49223
			1554.06	0.58263		1554.07	0.52713		1554.06	0.37608		1554.06	0.49528
			1553.2	0.54195		1553.2	0.51365		1553.2	0.27484		1553.2	0.44348
			1552.33	0.46359		1552.34	0.48275		1552.33	0.24232		1552.34	0.39622
			1551.47	0.3702		1551.47	0.39573		1551.47	0.23371		1551.47	0.33321
			1550.6	0.34049		1550.61	0.34618		1550.6	0.20536		1550.61	0.29734
			1549.74	0.40612		1549.74	0.28448		1549.74	0.18034		1549.74	0.29032
			1548.87	0.30805		1548.88	0.24584		1548.87	0.17724		1548.87	0.24371
			1548.01	0.28381		1548.01	0.24857		1548.01	0.18049		1548.01	0.23762
			1547.14	0.26908		1547.15	0.22643		1547.14	0.22016		1547.14	0.23856
			1546.28	0.26395		1546.28	0.26423		1546.28	0.22396		1546.28	0.25071
			1545.41	0.3417		1545.42	0.26221		1545.41	0.24226		1545.41	0.28206
			1544.54	0.34275		1544.55	0.2846		1544.54	0.25548		1544.55	0.29428
			1543.68	0.42698		1543.68	0.33356		1543.68	0.27741		1543.68	0.34599
			1542.81	0.53734		1542.82	0.34985		1542.81	0.29392		1542.81	0.3937
			1541.95	0.56495		1541.95	0.38836		1541.95	0.33846		1541.95	0.43059
			1541.08	0.59625		1541.08	0.40227		1541.08	0.37879		1541.08	0.4591
			1540.21	0.61798		1540.22	0.37787		1540.21	0.4385		1540.21	0.47812
			1539.34	0.59718		1539.35	0.39424		1539.34	0.46301		1539.35	0.48481
			1538.48	0.69905		1538.48	0.37923		1538.48	0.47555		1538.48	0.51794
			1537.61	0.75356		1537.62	0.38732		1537.61	0.46549		1537.61	0.53546
			1536.74	0.75585		1536.75	0.41912		1536.74	0.47228		1536.75	0.54908
			1535.88	0.67402		1535.88	0.41135		1535.88	0.47453		1535.88	0.51997
			1535.01	0.63389		1535.01	0.42149		1535.01	0.45747		1535.01	0.50428
			1534.14	0.54952		1534.15	0.4144		1534.14	0.45524		1534.14	0.47305
			1533.27	0.49211		1533.28	0.37834		1533.27	0.42091		1533.27	0.43045
			1532.4	0.44756		1532.41	0.39072		1532.4	0.34545		1532.41	0.39458
			1531.54	0.47245		1531.54	0.37575		1531.54	0.28288		1531.54	0.37703
			1530.67	0.47991		1530.67	0.32564		1530.67	0.20938		1530.67	0.33831
			1529.8	0.41686		1529.8	0.29972		1529.8	0.14122		1529.8	0.28593
			1528.93	0.35062		1528.94	0.24342		1528.93	0.12702		1528.93	0.24035
			1528.06	0.33151		1528.07	0.25851		1528.06	0.09881		1528.06	0.22961
			1527.19	0.27998		1527.2	0.25713		1527.19	0.05186		1527.19	0.19632
			1526.32	0.29739		1526.33	0.23293		1526.32	0.06412		1526.32	0.19814
			1525.45	0.23717		1525.46	0.23062		1525.45	0.04672		1525.46	0.1715
			1524.58	0.20562		1524.59	0.2026		1524.58	0.04996		1524.59	0.15273
			1523.71	0.1557		1523.72	0.13451		1523.71	0.06142		1523.72	0.11721
			1522.84	0.14322		1522.85	0.10501		1522.84	0.03966		1522.85	0.09596
			1521.97	0.14362		1521.98	0.10067		1521.97	0.035		1521.98	0.09309
			1521.1	0.13699		1521.11	0.14088		1521.1	0.02167		1521.11	0.09985
			1520.23	0.15404		1520.24	0.14297		1520.23	-0.01664		1520.24	0.09346
			1519.36	0.14887		1519.37	0.16322		1519.36	0.01292		1519.37	0.10834
			1518.49	0.0993		1518.5	0.16948		1518.49	0.03437		1518.5	0.10105
			1517.62	0.07417		1517.63	0.14791		1517.62	0.07294		1517.62	0.09834
			1516.75	0.09045		1516.76	0.11515		1516.75	0.06814		1516.75	0.09125
			1515.88	0.13532		1515.89	0.08107		1515.88	0.04604		1515.88	0.08747
			1515.01	0.12393		1515.02	0.04693		1515.01	0.02597		1515.01	0.06561
			1514.14	0.1978		1514.14	0.00923		1514.14	0.02576		1514.14	0.0776
			1513.27	0.21681		1513.27	0.00977		1513.27	0.05198		1513.27	0.09286
			1512.4	0.16471		1512.4	0.03219		1512.4	0.07085		1512.4	0.08925
			1511.52	0.18867		1511.53	0.06145		1511.52	0.09539		1511.53	0.11517
			1510.65	0.07956		1510.66	0.04702		1510.65	0.08904		1510.65	0.07188
			1509.78	0.02732		1509.79	0.04657		1509.78	0.08387		1509.78	0.05259
			1508.91	0.00702		1508.91	0.04142		1508.91	0.07997		1508.91	0.04281
			1508.04	0.04016		1508.04	0.02444		1508.04	0.0563		1508.04	0.0403
			1507.16	0.08997		1507.17	0.04667		1507.16	0.10019		1507.16	0.07895
			1506.29	0.06817		1506.3	0.02955		1506.29	0.15171		1506.29	0.08314
			1505.42	0.11695		1505.42	0.03274		1505.42	0.18007		1505.42	0.10992
			1504.54	0.11795		1504.55	0.06576		1504.54	0.22027		1504.55	0.13466
			1503.67	0.12031		1503.68	0.07239		1503.67	0.23145		1503.67	0.14139
			1502.8	0.21054		1502.8	0.12621		1502.8	0.27398		1502.8	0.20358
			1501.92	0.35223		1501.93	0.1819		1501.92	0.30065		1501.93	0.27826
			1501.05	0.54994		1501.06	0.2319		1501.05	0.33662		1501.05	0.37282
			1500.18	0.58381		1500.18	0.24648		1500.18	0.39909		1500.18	0.40979
			1499.3	0.58744		1499.31	0.21348		1499.3	0.46153		1499.31	0.42082
			1498.43	0.63542		1498.43	0.25819		1498.43	0.49866		1498.43	0.46409
			1497.56	0.65088		1497.56	0.28644		1497.56	0.56715		1497.56	0.50149
			1496.68	0.74457		1496.69	0.29117		1496.68	0.60337		1496.68	0.54637
			1495.81	0.83344		1495.81	0.34781		1495.81	0.66084		1495.81	0.61403
			1494.93	0.88835		1494.94	0.39067		1494.93	0.68831		1494.93	0.65578
			1494.06	0.95906		1494.06	0.46616		1494.06	0.74194		1494.06	0.72238
			1493.18	0.8942		1493.19	0.47994		1493.18	0.75829		1493.18	0.71081
			1492.31	0.87575		1492.31	0.50826		1492.31	0.79958		1492.31	0.72786
			1491.43	0.91389		1491.44	0.55225		1491.43	0.80417		1491.43	0.75677
			1490.56	0.94349		1490.56	0.58232		1490.56	0.83954		1490.56	0.78845
			1489.68	1.00403		1489.69	0.59588		1489.68	0.87676		1489.68	0.82556
			1488.8	1.14331		1488.81	0.63804		1488.8	0.96804		1488.81	0.91646
			1487.93	1.24146		1487.93	0.67573		1487.93	1.0493		1487.93	0.98883
			1487.05	1.3069		1487.06	0.77303		1487.05	1.09416		1487.06	1.05803
			1486.18	1.35196		1486.18	0.8265		1486.18	1.16048		1486.18	1.11298
			1485.3	1.45992		1485.31	0.8309		1485.3	1.2174		1485.3	1.16941
			1484.42	1.51911		1484.43	0.85453		1484.42	1.24215		1484.43	1.20527
			1483.55	1.50642		1483.55	0.85207		1483.55	1.28663		1483.55	1.21504
			1482.67	1.58819		1482.68	0.87282		1482.67	1.33408		1482.67	1.26503
			1481.79	1.68554		1481.8	0.89894		1481.79	1.41886		1481.8	1.33444
			1480.92	1.77154		1480.92	0.97053		1480.92	1.48357		1480.92	1.40855
			1480.04	1.92749		1480.05	1.10251		1480.04	1.51397		1480.04	1.51466
			1479.16	2.02474		1479.17	1.16506		1479.16	1.59391		1479.16	1.59457
			1478.28	2.18359		1478.29	1.27616		1478.28	1.65599		1478.29	1.70525
			1477.41	2.25212		1477.41	1.35628		1477.41	1.68287		1477.41	1.76376
			1476.53	2.31027		1476.54	1.39697		1476.53	1.74684		1476.53	1.81803
			1475.65	2.36437		1475.66	1.46449		1475.65	1.79951		1475.65	1.87612
			1474.77	2.38786		1474.78	1.51593		1474.77	1.86123		1474.78	1.92167
			1473.89	2.45197		1473.9	1.62898		1473.89	1.93546		1473.9	2.00547
			1473.02	2.61128		1473.02	1.71276		1473.02	2.0373		1473.02	2.12045
			1472.14	2.70536		1472.14	1.79064		1472.14	2.15086		1472.14	2.21562
			1471.26	2.84854		1471.26	1.92064		1471.26	2.21392		1471.26	2.3277
			1470.38	2.95698		1470.39	2.0101		1470.38	2.25613		1470.38	2.40774
			1469.5	3.0522		1469.51	2.06854		1469.5	2.28496		1469.5	2.46857
			1468.62	3.13885		1468.63	2.13259		1468.62	2.31755		1468.62	2.52966
			1467.74	3.26487		1467.75	2.155		1467.74	2.38019		1467.74	2.60002
			1466.86	3.41551		1466.87	2.20792		1466.86	2.47352		1466.87	2.69898
			1465.98	3.4801		1465.99	2.24068		1465.98	2.63968		1465.99	2.78682
			1465.1	3.58248		1465.11	2.30737		1465.1	2.75128		1465.11	2.88038
			1464.22	3.6795		1464.23	2.39884		1464.22	2.81099		1464.23	2.96311
			1463.34	3.73938		1463.35	2.49495		1463.34	2.86934		1463.35	3.03456
			1462.46	3.88105		1462.47	2.52937		1462.46	2.92712		1462.47	3.11251
			1461.58	3.98931		1461.59	2.59938		1461.58	3.03053		1461.58	3.20641
			1460.7	4.11146		1460.71	2.60858		1460.7	3.15668		1460.7	3.29224
			1459.82	4.28484		1459.83	2.66135		1459.82	3.23217		1459.82	3.39279
			1458.94	4.32455		1458.95	2.69985		1458.94	3.3385		1458.94	3.4543
			1458.06	4.47022		1458.07	2.77277		1458.06	3.39371		1458.06	3.54557
			1457.18	4.55137		1457.18	2.85907		1457.18	3.39053		1457.18	3.60032
			1456.3	4.58345		1456.3	2.98226		1456.3	3.40141		1456.3	3.65571
			1455.42	4.72328		1455.42	3.03251		1455.42	3.47892		1455.42	3.7449
			1454.53	4.71905		1454.54	3.07689		1454.53	3.56591		1454.54	3.78729
			1453.65	4.75544		1453.66	3.11607		1453.65	3.64762		1453.65	3.83971
			1452.77	4.78513		1452.78	3.1527		1452.77	3.65098		1452.77	3.86294
			1451.89	4.82088		1451.89	3.17939		1451.89	3.69749		1451.89	3.89925
			1451.01	4.91563		1451.01	3.21666		1451.01	3.71238		1451.01	3.94822
			1450.12	4.88261		1450.13	3.204		1450.12	3.59831		1450.13	3.89497
			1449.24	4.88626		1449.25	3.19773		1449.24	3.54011		1449.24	3.8747
			1448.36	4.88299		1448.36	3.08945		1448.36	3.47346		1448.36	3.8153
			1447.48	4.67914		1447.48	2.96954		1447.48	3.45436		1447.48	3.70102
			1446.59	4.48471		1446.6	2.87771		1446.59	3.42478		1446.59	3.59574
			1445.71	4.18574		1445.72	2.78601		1445.71	3.33964		1445.71	3.43713
			1444.83	3.96316		1444.83	2.74045		1444.83	3.30557		1444.83	3.33639
			1443.94	3.80316		1443.95	2.7029		1443.94	3.22335		1443.94	3.24313
			1443.06	3.56283		1443.06	2.64888		1443.06	3.07373		1443.06	3.09515
			1442.18	3.49014		1442.18	2.56585		1442.18	2.94168		1442.18	2.99922
			1441.29	3.36342		1441.3	2.48136		1441.29	2.79305		1441.29	2.87928
			1440.41	3.23522		1440.41	2.34317		1440.41	2.73013		1440.41	2.76951
			1439.52	3.13913		1439.53	2.20394		1439.52	2.65794		1439.52	2.66701
			1438.64	3.05398		1438.64	2.05721		1438.64	2.5916		1438.64	2.5676
			1437.75	2.9287		1437.76	1.97225		1437.75	2.5767		1437.76	2.49255
			1436.87	2.81708		1436.87	1.92193		1436.87	2.53272		1436.87	2.42391
			1435.98	2.68965		1435.99	1.90193		1435.98	2.52062		1435.99	2.37073
			1435.1	2.65125		1435.11	1.87987		1435.1	2.54058		1435.1	2.35723
			1434.21	2.58307		1434.22	1.89253		1434.21	2.56912		1434.22	2.34824
			1433.33	2.6897		1433.33	1.83869		1433.33	2.58685		1433.33	2.37175
			1432.44	2.79868		1432.45	1.80106		1432.44	2.58709		1432.45	2.39561
			1431.56	2.79781		1431.56	1.74419		1431.56	2.57873		1431.56	2.37358
			1430.67	2.6394		1430.68	1.6958		1430.67	2.53622		1430.67	2.29047
			1429.79	2.5785		1429.79	1.65198		1429.79	2.44869		1429.79	2.22639
			1428.9	2.50797		1428.91	1.62936		1428.9	2.45821		1428.9	2.19851
			1428.01	2.46682		1428.02	1.59853		1428.01	2.45564		1428.02	2.17366
			1427.13	2.43431		1427.13	1.59807		1427.13	2.45317		1427.13	2.16185
			1426.24	2.53465		1426.25	1.60592		1426.24	2.42732		1426.24	2.18929
			1425.35	2.52821		1425.36	1.62939		1425.35	2.38917		1425.36	2.18226
			1424.47	2.45429		1424.47	1.65181		1424.47	2.32041		1424.47	2.14217
			1423.58	2.3063		1423.59	1.64301		1423.58	2.23219		1423.58	2.0605
			1422.69	2.25209		1422.7	1.59098		1422.69	2.18615		1422.69	2.00974
			1421.81	2.11192		1421.81	1.49219		1421.81	2.09856		1421.81	1.90089
			1420.92	2.00818		1420.92	1.39461		1420.92	2.03068		1420.92	1.81116
			1420.03	1.96435		1420.04	1.29865		1420.03	1.97231		1420.03	1.7451
			1419.14	1.94014		1419.15	1.23371		1419.14	1.89567		1419.14	1.68984
			1418.25	1.83828		1418.26	1.17627		1418.25	1.81677		1418.26	1.61044
			1417.37	1.8025		1417.37	1.09679		1417.37	1.71546		1417.37	1.53825
			1416.48	1.58549		1416.48	1.10342		1416.48	1.66197		1416.48	1.45029
			1415.59	1.44555		1415.6	1.03788		1415.59	1.60317		1415.59	1.3622
			1414.7	1.27731		1414.71	0.97336		1414.7	1.50645		1414.7	1.25237
			1413.81	1.07574		1413.82	0.91066		1413.81	1.43416		1413.81	1.14019
			1412.92	1.04983		1412.93	0.85788		1412.92	1.32221		1412.93	1.07664
			1412.03	0.97658		1412.04	0.80262		1412.03	1.17988		1412.04	0.98636
			1411.15	0.93671		1411.15	0.76435		1411.15	1.07044		1411.15	0.92384
			1410.26	0.9123		1410.26	0.65615		1410.26	1.01129		1410.26	0.85991
			1409.37	0.83295		1409.37	0.63718		1409.37	0.94858		1409.37	0.80624
			1408.48	0.79909		1408.48	0.57891		1408.48	0.86212		1408.48	0.74671
			1407.59	0.66541		1407.59	0.52616		1407.59	0.86976		1407.59	0.68711
			1406.7	0.50597		1406.7	0.46069		1406.7	0.76858		1406.7	0.57841
			1405.81	0.46814		1405.81	0.41451		1405.81	0.70718		1405.81	0.52994
			1404.92	0.33301		1404.92	0.37592		1404.92	0.66083		1404.92	0.45659
			1404.03	0.20147		1404.03	0.32199		1404.03	0.61806		1404.03	0.38051
			1403.14	0.11085		1403.14	0.27403		1403.14	0.59902		1403.14	0.32797
			1402.24	0.00453		1402.25	0.24497		1402.24	0.51581		1402.25	0.2551
			1401.35	-0.05909		1401.36	0.2401		1401.35	0.46173		1401.36	0.21425
			1400.46	-0.15317		1400.47	0.20876		1400.46	0.4391		1400.46	0.1649
			1399.57	-0.15173		1399.58	0.16751		1399.57	0.36133		1399.57	0.1257
			1398.68	-0.15594		1398.69	0.10674		1398.68	0.32881		1398.68	0.0932
			1397.79	-0.12146		1397.79	0.11406		1397.79	0.2715		1397.79	0.08803
			1396.9	-0.12098		1396.9	0.08057		1396.9	0.20817		1396.9	0.05592
			1396.01	-0.07837		1396.01	0.07621		1396.01	0.1711		1396.01	0.05631
			1395.11	-0.11512		1395.12	0.051		1395.11	0.14696		1395.12	0.02761
			1394.22	-0.03684		1394.23	0.031		1394.22	0.12687		1394.22	0.04034
			1393.33	0.07745		1393.33	0.01395		1393.33	0.10935		1393.33	0.06692
			1392.44	0.09749		1392.44	-0.05275		1392.44	0.10494		1392.44	0.04989
			1391.54	0.06308		1391.55	-0.11807		1391.54	0.11848		1391.55	0.02116
			1390.65	-0.01342		1390.66	-0.1148		1390.65	0.06213		1390.65	-0.02203
			1389.76	-0.1592		1389.76	-0.07658		1389.76	0.06146		1389.76	-0.0581
			1388.86	-0.12445		1388.87	-0.08657		1388.86	0.04615		1388.87	-0.05496
			1387.97	-0.13042		1387.98	-0.09556		1387.97	0.07104		1387.97	-0.05164
			1387.08	-0.05362		1387.08	-0.09451		1387.08	0.01315		1387.08	-0.04499
			1386.18	0.10239		1386.19	-0.10283		1386.18	-0.02292		1386.19	-0.00778
			1385.29	0.17832		1385.3	-0.1418		1385.29	-0.04936		1385.29	-0.00428
			1384.4	0.11939		1384.4	-0.21583		1384.4	-0.06529		1384.4	-0.05391
			1383.5	-0.01414		1383.51	-0.22888		1383.5	-0.12606		1383.5	-0.12302
			1382.61	-0.13451		1382.61	-0.22863		1382.61	-0.11166		1382.61	-0.15827
			1381.71	-0.15004		1381.72	-0.24885		1381.71	-0.11571		1381.72	-0.17153
			1380.82	-0.15436		1380.83	-0.21232		1380.82	-0.10577		1380.82	-0.15748
			1379.93	-0.16966		1379.93	-0.17043		1379.93	-0.1016		1379.93	-0.14723
			1379.03	-0.09762		1379.04	-0.13975		1379.03	-0.07319		1379.03	-0.10352
			1378.14	0.03904		1378.14	-0.13673		1378.14	-0.09009		1378.14	-0.06259
			1377.24	0.07039		1377.25	-0.13307		1377.24	-0.11851		1377.24	-0.06039
			1376.35	0.07651		1376.35	-0.11653		1376.35	-0.12289		1376.35	-0.0543
			1375.45	0.02184		1375.46	-0.14477		1375.45	-0.14573		1375.45	-0.08955
			1374.55	-0.00752		1374.56	-0.13537		1374.55	-0.20376		1374.56	-0.11555
			1373.66	-0.05885		1373.66	-0.13344		1373.66	-0.21223		1373.66	-0.13484
			1372.76	-0.08882		1372.77	-0.13323		1372.76	-0.15833		1372.76	-0.12679
			1371.87	-0.12621		1371.87	-0.10828		1371.87	-0.16065		1371.87	-0.13171
			1370.97	-0.05886		1370.98	-0.09006		1370.97	-0.12257		1370.97	-0.0905
			1370.07	-0.02308		1370.08	-0.01754		1370.07	-0.08819		1370.08	-0.04294
			1369.18	-0.03884		1369.18	0.03497		1369.18	-0.0689		1369.18	-0.02425
			1368.28	-0.05728		1368.29	0.07753		1368.28	-0.0839		1368.28	-0.02122
			1367.38	-0.01926		1367.39	0.12527		1367.38	-0.06747		1367.39	0.01285
			1366.49	-0.01661		1366.49	0.12726		1366.49	-0.04639		1366.49	0.02142
			1365.59	0.09729		1365.6	0.15278		1365.59	-0.0023		1365.59	0.08259
			1364.69	0.06821		1364.7	0.14496		1364.69	-0.04732		1364.69	0.05528
			1363.79	0.12283		1363.8	0.15031		1363.79	-0.01417		1363.8	0.08632
			1362.9	0.18523		1362.9	0.18906		1362.9	-0.00517		1362.9	0.12304
			1362	0.27037		1362.01	0.25212		1362	-0.0061		1362	0.17213
			1361.1	0.34812		1361.11	0.28732		1361.1	0.0347		1361.1	0.22338
			1360.2	0.35204		1360.21	0.37625		1360.2	0.06476		1360.21	0.26435
			1359.31	0.37599		1359.31	0.43265		1359.31	0.10733		1359.31	0.30532
			1358.41	0.48427		1358.41	0.49634		1358.41	0.13146		1358.41	0.37069
			1357.51	0.44546		1357.51	0.51304		1357.51	0.13067		1357.51	0.36305
			1356.61	0.46849		1356.62	0.56573		1356.61	0.12884		1356.61	0.38768
			1355.71	0.55468		1355.72	0.58644		1355.71	0.14682		1355.71	0.42931
			1354.81	0.67792		1354.82	0.64331		1354.81	0.17118		1354.81	0.49747
			1353.91	0.85293		1353.92	0.69961		1353.91	0.23024		1353.91	0.59426
			1353.01	0.88673		1353.02	0.78055		1353.01	0.25487		1353.01	0.64071
			1352.11	0.99182		1352.12	0.8349		1352.11	0.34502		1352.12	0.72391
			1351.21	1.06749		1351.22	0.88412		1351.21	0.36387		1351.22	0.77183
			1350.31	1.09001		1350.32	0.95254		1350.31	0.46637		1350.32	0.83631
			1349.41	1.20438		1349.42	1.02731		1349.41	0.50758		1349.42	0.91309
			1348.51	1.35081		1348.52	1.05523		1348.51	0.54908		1348.52	0.98504
			1347.61	1.46014		1347.62	1.13127		1347.61	0.58451		1347.62	1.05864
			1346.71	1.66287		1346.72	1.2502		1346.71	0.62807		1346.71	1.18038
			1345.81	1.85633		1345.82	1.31891		1345.81	0.69879		1345.81	1.29134
			1344.91	2.00614		1344.92	1.39638		1344.91	0.8238		1344.91	1.40877
			1344.01	2.16582		1344.02	1.43834		1344.01	0.98506		1344.01	1.52974
			1343.11	2.41151		1343.12	1.51575		1343.11	1.18953		1343.11	1.70559
			1342.21	2.77179		1342.21	1.57761		1342.21	1.42774		1342.21	1.92571
			1341.31	3.08902		1341.31	1.66369		1341.31	1.66518		1341.31	2.1393
			1340.41	3.41538		1340.41	1.78714		1340.41	1.92234		1340.41	2.37495
			1339.5	3.83694		1339.51	1.97545		1339.5	2.20877		1339.51	2.67372
			1338.6	4.32193		1338.61	2.12122		1338.6	2.48241		1338.6	2.97518
			1337.7	4.66176		1337.71	2.29164		1337.7	2.79013		1337.7	3.24784
			1336.8	5.02381		1336.8	2.43417		1336.8	3.0766		1336.8	3.51153
			1335.89	5.32652		1335.9	2.58741		1335.89	3.27394		1335.9	3.72929
			1334.99	5.54566		1335	2.74578		1334.99	3.47085		1334.99	3.92077
			1334.09	5.68295		1334.1	2.84836		1334.09	3.5298		1334.09	4.02037
			1333.19	5.84927		1333.19	2.87872		1333.19	3.5038		1333.19	4.07726
			1332.28	5.90568		1332.29	2.92419		1332.28	3.44841		1332.29	4.09276
			1331.38	5.79318		1331.39	2.91016		1331.38	3.27544		1331.38	3.99293
			1330.48	5.537		1330.48	2.84304		1330.48	3.09609		1330.48	3.82538
			1329.57	5.23403		1329.58	2.75688		1329.57	2.8394		1329.58	3.6101
			1328.67	4.9867		1328.68	2.65889		1328.67	2.58005		1328.67	3.40854
			1327.77	4.62678		1327.77	2.55166		1327.77	2.30997		1327.77	3.1628
			1326.86	4.3519		1326.87	2.37665		1326.86	2.02607		1326.86	2.91821
			1325.96	4.11786		1325.96	2.1958		1325.96	1.73033		1325.96	2.68133
			1325.05	3.87874		1325.06	2.05479		1325.05	1.47035		1325.06	2.46796
			1324.15	3.48263		1324.16	1.87458		1324.15	1.22862		1324.15	2.19528
			1323.25	3.13873		1323.25	1.73697		1323.25	1.08482		1323.25	1.98684
			1322.34	2.85106		1322.35	1.62845		1322.34	0.9343		1322.34	1.8046
			1321.44	2.64146		1321.44	1.51659		1321.44	0.82017		1321.44	1.65941
			1320.53	2.38126		1320.54	1.42311		1320.53	0.70838		1320.53	1.50425
			1319.63	2.30072		1319.63	1.34255		1319.63	0.62651		1319.63	1.42326
			1318.72	2.20363		1318.73	1.2705		1318.72	0.54456		1318.72	1.33956
			1317.81	2.12847		1317.82	1.22258		1317.81	0.43564		1317.82	1.26223
			1316.91	2.03778		1316.91	1.14523		1316.91	0.36141		1316.91	1.18148
			1316	1.86009		1316.01	1.15408		1316	0.32553		1316	1.11323
			1315.1	1.66939		1315.1	1.09001		1315.1	0.27089		1315.1	1.0101
			1314.19	1.54932		1314.2	1.03109		1314.19	0.24508		1314.19	0.94183
			1313.28	1.4215		1313.29	0.99996		1313.28	0.21194		1313.29	0.8778
			1312.38	1.40907		1312.38	0.9688		1312.38	0.16972		1312.38	0.8492
			1311.47	1.41647		1311.48	0.89732		1311.47	0.17823		1311.47	0.83067
			1310.56	1.43832		1310.57	0.8339		1310.56	0.19749		1310.57	0.82323
			1309.66	1.47234		1309.66	0.77882		1309.66	0.18841		1309.66	0.81319
			1308.75	1.32067		1308.76	0.77345		1308.75	0.11865		1308.75	0.73759
			1307.84	1.23493		1307.85	0.70497		1307.84	0.07923		1307.84	0.67305
			1306.94	1.17726		1306.94	0.67672		1306.94	0.0845		1306.94	0.64616
			1306.03	1.05146		1306.03	0.70871		1306.03	0.03551		1306.03	0.59856
			1305.12	0.95388		1305.13	0.73506		1305.12	0.00546		1305.12	0.5648
			1304.21	0.96373		1304.22	0.73651		1304.21	-0.02326		1304.21	0.55899
			1303.3	0.92849		1303.31	0.7015		1303.3	-0.03683		1303.31	0.53105
			1302.4	0.85635		1302.4	0.65119		1302.4	-0.06756		1302.4	0.47999
			1301.49	0.69247		1301.49	0.58385		1301.49	-0.10606		1301.49	0.39009
			1300.58	0.61876		1300.58	0.4769		1300.58	-0.0985		1300.58	0.33238
			1299.67	0.49159		1299.68	0.34986		1299.67	-0.08282		1299.67	0.25288
			1298.76	0.39025		1298.77	0.26178		1298.76	-0.09776		1298.76	0.18475
			1297.85	0.25769		1297.86	0.20166		1297.85	-0.09052		1297.85	0.12295
			1296.94	0.1525		1296.95	0.18684		1296.94	-0.10702		1296.94	0.07744
			1296.03	0.02766		1296.04	0.17542		1296.03	-0.12412		1296.04	0.02632
			1295.12	-0.0586		1295.13	0.14		1295.12	-0.11508		1295.13	-0.01123
			1294.21	-0.2011		1294.22	0.10915		1294.21	-0.12678		1294.22	-0.07291
			1293.3	-0.22722		1293.31	0.03341		1293.3	-0.12655		1293.31	-0.10679
			1292.39	-0.27537		1292.4	-0.0154		1292.39	-0.17016		1292.4	-0.15364
			1291.48	-0.19526		1291.49	-0.04217		1291.48	-0.19363		1291.49	-0.14369
			1290.57	-0.16489		1290.58	-0.05882		1290.57	-0.15465		1290.58	-0.12612
			1289.66	-0.13824		1289.67	-0.06794		1289.66	-0.13705		1289.67	-0.11441
			1288.75	-0.11587		1288.76	-0.0681		1288.75	-0.14003		1288.75	-0.108
			1287.84	-0.1226		1287.85	-0.07411		1287.84	-0.10981		1287.84	-0.10217
			1286.93	-0.15435		1286.94	-0.11508		1286.93	-0.07204		1286.93	-0.11383
			1286.02	-0.14896		1286.03	-0.15865		1286.02	-0.02386		1286.02	-0.11049
			1285.11	-0.23687		1285.11	-0.15971		1285.11	0.02574		1285.11	-0.12361
			1284.2	-0.23534		1284.2	-0.16209		1284.2	0.07139		1284.2	-0.10868
			1283.29	-0.21588		1283.29	-0.16876		1283.29	0.12435		1283.29	-0.08676
			1282.37	-0.11948		1282.38	-0.16099		1282.37	0.14157		1282.38	-0.0463
			1281.46	-0.03503		1281.47	-0.16582		1281.46	0.18705		1281.46	-0.0046
			1280.55	-0.00468		1280.56	-0.13555		1280.55	0.21791		1280.55	0.02589
			1279.64	0.09069		1279.64	-0.12536		1279.64	0.28561		1279.64	0.08365
			1278.72	0.10322		1278.73	-0.0858		1278.72	0.3748		1278.73	0.13074
			1277.81	0.11899		1277.82	-0.06572		1277.81	0.50908		1277.81	0.18745
			1276.9	0.14457		1276.91	-0.01565		1276.9	0.61821		1276.9	0.24905
			1275.99	0.31095		1275.99	0.03375		1275.99	0.74463		1275.99	0.36311
			1275.07	0.50775		1275.08	0.09662		1275.07	0.90959		1275.08	0.50465
			1274.16	0.71628		1274.17	0.16986		1274.16	1.0857		1274.16	0.65728
			1273.25	1.01937		1273.25	0.30499		1273.25	1.23036		1273.25	0.85157
			1272.33	1.40308		1272.34	0.39181		1272.33	1.42058		1272.34	1.07182
			1271.42	1.77603		1271.43	0.51066		1271.42	1.66205		1271.42	1.31625
			1270.51	2.16714		1270.51	0.6205		1270.51	1.94385		1270.51	1.57716
			1269.59	2.55223		1269.6	0.78273		1269.59	2.27905		1269.59	1.87134
			1268.68	3.02229		1268.68	0.96078		1268.68	2.65203		1268.68	2.2117
			1267.76	3.34074		1267.77	1.15642		1267.76	3.05507		1267.77	2.51741
			1266.85	3.75323		1266.85	1.37492		1266.85	3.4006		1266.85	2.84292
			1265.93	4.14699		1265.94	1.61277		1265.93	3.74176		1265.94	3.16717
			1265.02	4.50532		1265.03	1.7937		1265.02	3.98251		1265.02	3.42718
			1264.1	4.86432		1264.11	1.94585		1264.1	4.1332		1264.11	3.64779
			1263.19	5.0145		1263.2	1.98285		1263.19	4.20587		1263.19	3.7344
			1262.27	5.08887		1262.28	2.05148		1262.27	4.18923		1262.28	3.77653
			1261.36	5.01409		1261.36	2.06948		1261.36	4.09871		1261.36	3.72743
			1260.44	4.75022		1260.45	1.98254		1260.44	3.91431		1260.44	3.54902
			1259.53	4.43534		1259.53	1.87767		1259.53	3.58843		1259.53	3.30048
			1258.61	3.93803		1258.62	1.73149		1258.61	3.19537		1258.61	2.95496
			1257.69	3.4855		1257.7	1.59615		1257.69	2.74109		1257.7	2.60758
			1256.78	3.09005		1256.78	1.39546		1256.78	2.33533		1256.78	2.27362
			1255.86	2.69269		1255.87	1.14862		1255.86	1.96638		1255.86	1.9359
			1254.95	2.3001		1254.95	0.98409		1254.95	1.68624		1254.95	1.65681
			1254.03	1.88146		1254.03	0.7798		1254.03	1.46094		1254.03	1.37407
			1253.11	1.51042		1253.12	0.62323		1253.11	1.31606		1253.11	1.1499
			1252.19	1.28068		1252.2	0.54148		1252.19	1.15636		1252.2	0.99284
			1251.28	1.01766		1251.28	0.44153		1251.28	0.98339		1251.28	0.8142
			1250.36	0.81767		1250.37	0.41974		1250.36	0.81692		1250.36	0.68478
			1249.44	0.6385		1249.45	0.33699		1249.44	0.66083		1249.44	0.54544
			1248.52	0.57097		1248.53	0.26815		1248.52	0.49599		1248.53	0.44504
			1247.61	0.37171		1247.61	0.20219		1247.61	0.41225		1247.61	0.32872
			1246.69	0.19469		1246.69	0.1109		1246.69	0.3335		1246.69	0.21303
			1245.77	0.10916		1245.78	0.11131		1245.77	0.35251		1245.77	0.19099
			1244.85	0.10758		1244.86	0.09279		1244.85	0.34752		1244.85	0.18263
			1243.93	0.00129		1243.94	0.04771		1243.93	0.29349		1243.94	0.11416
			1243.01	-0.02495		1243.02	0.02813		1243.01	0.28263		1243.02	0.09527
			1242.1	-0.03362		1242.1	0.00278		1242.1	0.21856		1242.1	0.06257
			1241.18	-0.06296		1241.18	0.02572		1241.18	0.21135		1241.18	0.05804
			1240.26	-0.17236		1240.26	-0.00196		1240.26	0.17442		1240.26	3.16234e-05
			1239.34	-0.14921		1239.34	-0.01784		1239.34	0.15605		1239.34	-0.00366
			1238.42	-0.12818		1238.42	-0.0342		1238.42	0.15833		1238.42	-0.00135
			1237.5	-0.1854		1237.51	-0.08006		1237.5	0.11558		1237.5	-0.04996
			1236.58	-0.22521		1236.59	-0.09221		1236.58	0.05292		1236.58	-0.08817
			1235.66	-0.19093		1235.67	-0.11262		1235.66	0.09431		1235.66	-0.06974
			1234.74	-0.14578		1234.75	-0.08456		1234.74	0.08653		1234.74	-0.04793
			1233.82	-0.13902		1233.82	-0.02746		1233.82	0.10988		1233.82	-0.01887
			1232.9	-0.15846		1232.9	-0.06766		1232.9	0.08079		1232.9	-0.04845
			1231.98	-0.11986		1231.98	-0.05316		1231.98	0.08488		1231.98	-0.02938
			1231.06	-0.18572		1231.06	-0.09689		1231.06	0.07515		1231.06	-0.06915
			1230.14	-0.2696		1230.14	-0.12484		1230.14	0.03269		1230.14	-0.12058
			1229.21	-0.275		1229.22	-0.11931		1229.21	-0.01964		1229.22	-0.13798
			1228.29	-0.28149		1228.3	-0.13629		1228.29	-0.04455		1228.3	-0.15411
			1227.37	-0.16595		1227.38	-0.13842		1227.37	-0.07983		1227.37	-0.12807
			1226.45	-0.0564		1226.46	-0.09483		1226.45	-0.09595		1226.45	-0.08239
			1225.53	-0.10134		1225.53	-0.08078		1225.53	-0.09988		1225.53	-0.094
			1224.61	-0.04777		1224.61	-0.01223		1224.61	-0.08504		1224.61	-0.04834
			1223.68	-0.05884		1223.69	0.0215		1223.68	-0.07233		1223.69	-0.03656
			1222.76	0.0168		1222.77	0.05729		1222.76	-0.04753		1222.76	0.00885
			1221.84	0.11844		1221.85	0.09241		1221.84	-0.03102		1221.84	0.05994
			1220.92	0.20433		1220.92	0.08908		1220.92	0.01667		1220.92	0.10336
			1219.99	0.3784		1220	0.08413		1219.99	0.08041		1220	0.18098
			1219.07	0.50443		1219.08	0.14122		1219.07	0.1681		1219.07	0.27125
			1218.15	0.57115		1218.15	0.2036		1218.15	0.2308		1218.15	0.33518
			1217.22	0.69943		1217.23	0.3218		1217.22	0.33286		1217.23	0.45136
			1216.3	0.82452		1216.31	0.46382		1216.3	0.43481		1216.3	0.57438
			1215.38	1.00915		1215.38	0.60738		1215.38	0.53972		1215.38	0.71875
			1214.45	1.18829		1214.46	0.70775		1214.45	0.62905		1214.46	0.8417
			1213.53	1.26427		1213.54	0.78683		1213.53	0.71609		1213.53	0.9224
			1212.61	1.2726		1212.61	0.87551		1212.61	0.81255		1212.61	0.98689
			1211.68	1.66783		1211.69	0.89775		1211.68	0.80586		1211.68	1.12381
			1210.76	1.96532		1210.76	0.91694		1210.76	0.74691		1210.76	1.20972
			1209.83	2.03867		1209.84	0.93617		1209.83	0.71398		1209.83	1.22961
			1208.91	2.03184		1208.91	0.97373		1208.91	0.60831		1208.91	1.20463
			1207.98	1.88358		1207.99	0.99281		1207.98	0.5295		1207.98	1.1353
			1207.06	1.63548		1207.06	0.95579		1207.06	0.48854		1207.06	1.0266
			1206.13	1.22038		1206.14	0.92673		1206.13	0.46087		1206.13	0.86933
			1205.21	0.92684		1205.21	0.92002		1205.21	0.43158		1205.21	0.75948
			1204.28	1.02016		1204.29	0.82156		1204.28	0.30816		1204.28	0.71663
			1203.36	0.96441		1203.36	0.75491		1203.36	0.23359		1203.36	0.65097
			1202.43	0.84895		1202.44	0.66959		1202.43	0.16181		1202.43	0.56011
			1201.5	0.78162		1201.51	0.65193		1201.5	0.03957		1201.51	0.49104
			1200.58	0.65959		1200.58	0.58828		1200.58	-0.06082		1200.58	0.39568
			1199.65	0.54764		1199.66	0.50162		1199.65	-0.07293		1199.65	0.32544
			1198.72	0.47574		1198.73	0.47882		1198.72	-0.06216		1198.73	0.29747
			1197.8	0.413		1197.8	0.45238		1197.8	-0.09219		1197.8	0.25773
			1196.87	0.29829		1196.88	0.41288		1196.87	-0.12392		1196.87	0.19575
			1195.94	0.24514		1195.95	0.4166		1195.94	-0.11113		1195.95	0.18354
			1195.02	0.11466		1195.02	0.41168		1195.02	-0.1046		1195.02	0.14058
			1194.09	0.00889		1194.1	0.42137		1194.09	-0.14079		1194.09	0.09649
			1193.16	-0.09112		1193.17	0.36183		1193.16	-0.20655		1193.16	0.02139
			1192.23	-0.07866		1192.24	0.30862		1192.23	-0.18526		1192.24	0.0149
			1191.31	-0.0138		1191.31	0.27629		1191.31	-0.15519		1191.31	0.03577
			1190.38	0.02812		1190.38	0.17163		1190.38	-0.15663		1190.38	0.01438
			1189.45	0.1248		1189.46	0.10048		1189.45	-0.12243		1189.45	0.03428
			1188.52	0.26779		1188.53	0.09968		1188.52	-0.11575		1188.52	0.0839
			1187.59	0.24922		1187.6	0.04884		1187.59	-0.11485		1187.59	0.06107
			1186.66	0.20033		1186.67	0.07333		1186.66	-0.06456		1186.67	0.0697
			1185.74	0.21617		1185.74	0.0821		1185.74	-0.05245		1185.74	0.08194
			1184.81	0.23799		1184.81	0.09242		1184.81	-0.00274		1184.81	0.10922
			1183.88	0.28911		1183.88	0.05914		1183.88	0.07169		1183.88	0.13998
			1182.95	0.3073		1182.95	0.03639		1182.95	0.12788		1182.95	0.15719
			1182.02	0.40872		1182.02	0.0472		1182.02	0.19702		1182.02	0.21764
			1181.09	0.49186		1181.09	0.06697		1181.09	0.21784		1181.09	0.25889
			1180.16	0.57633		1180.16	0.06565		1180.16	0.25101		1180.16	0.29766
			1179.23	0.64552		1179.23	0.07781		1179.23	0.36996		1179.23	0.36443
			1178.3	0.75898		1178.3	0.06465		1178.3	0.40803		1178.3	0.41055
			1177.37	0.8257		1177.37	-0.00674		1177.37	0.48529		1177.37	0.43475
			1176.44	0.89864		1176.44	-0.05613		1176.44	0.54132		1176.44	0.46128
			1175.51	0.83779		1175.51	-0.05593		1175.51	0.59462		1175.51	0.45883
			1174.58	0.86936		1174.58	-0.01239		1174.58	0.61608		1174.58	0.49102
			1173.64	0.91652		1173.65	-0.01836		1173.64	0.65003		1173.65	0.51606
			1172.71	1.00964		1172.72	-0.00679		1172.71	0.68981		1172.72	0.56422
			1171.78	1.09021		1171.79	-0.00474		1171.78	0.77934		1171.78	0.6216
			1170.85	1.12692		1170.86	-0.01088		1170.85	0.84033		1170.85	0.65212
			1169.92	1.24696		1169.93	-0.0285		1169.92	0.92005		1169.92	0.71284
			1168.99	1.36769		1168.99	-0.00815		1168.99	0.97404		1168.99	0.77786
			1168.06	1.46786		1168.06	0.00258		1168.06	1.06202		1168.06	0.84415
			1167.12	1.66799		1167.13	0.07851		1167.12	1.13737		1167.13	0.96129
			1166.19	1.88265		1166.2	0.08006		1166.19	1.24426		1166.19	1.06899
			1165.26	2.02718		1165.26	0.12062		1165.26	1.34154		1165.26	1.16311
			1164.33	2.07546		1164.33	0.16685		1164.33	1.44418		1164.33	1.22883
			1163.39	2.09197		1163.4	0.16149		1163.39	1.51774		1163.39	1.25707
			1162.46	2.09322		1162.47	0.18155		1162.46	1.60429		1162.46	1.29302
			1161.53	2.05171		1161.53	0.20263		1161.53	1.67957		1161.53	1.3113
			1160.59	2.05752		1160.6	0.2262		1160.59	1.71826		1160.6	1.334
			1159.66	2.14916		1159.67	0.30181		1159.66	1.76524		1159.66	1.4054
			1158.73	2.23932		1158.73	0.35853		1158.73	1.78183		1158.73	1.45989
			1157.79	2.28963		1157.8	0.42215		1157.79	1.80158		1157.79	1.50445
			1156.86	2.25203		1156.86	0.44055		1156.86	1.85135		1156.86	1.51464
			1155.92	2.29185		1155.93	0.41673		1155.92	1.87054		1155.93	1.52637
			1154.99	2.2999		1155	0.40656		1154.99	1.93148		1154.99	1.54598
			1154.06	2.33791		1154.06	0.38198		1154.06	1.94732		1154.06	1.55574
			1153.12	2.42719		1153.13	0.38351		1153.12	1.97325		1153.12	1.59465
			1152.19	2.62277		1152.19	0.43565		1152.19	1.99252		1152.19	1.68365
			1151.25	2.75559		1151.26	0.51231		1151.25	2.01212		1151.25	1.76
			1150.32	2.84393		1150.32	0.59075		1150.32	2.06741		1150.32	1.83403
			1149.38	2.88612		1149.39	0.62838		1149.38	2.16049		1149.38	1.89166
			1148.44	3.03278		1148.45	0.6678		1148.44	2.23112		1148.45	1.97723
			1147.51	3.15775		1147.52	0.6921		1147.51	2.35211		1147.51	2.06732
			1146.57	3.25301		1146.58	0.66854		1146.57	2.44373		1146.58	2.12176
			1145.64	3.39321		1145.64	0.71235		1145.64	2.54595		1145.64	2.21717
			1144.7	3.54379		1144.71	0.83562		1144.7	2.65299		1144.7	2.34413
			1143.76	3.57164		1143.77	0.88868		1143.76	2.73965		1143.77	2.39999
			1142.83	3.57138		1142.83	0.99286		1142.83	2.80315		1142.83	2.45579
			1141.89	3.57638		1141.9	1.0468		1141.89	2.79447		1141.89	2.47255
			1140.95	3.58581		1140.96	1.11835		1140.95	2.73002		1140.96	2.47806
			1140.02	3.48765		1140.02	1.10138		1140.02	2.62502		1140.02	2.40468
			1139.08	3.25685		1139.09	1.0815		1139.08	2.47894		1139.08	2.27243
			1138.14	3.12401		1138.15	1.07142		1138.14	2.31086		1138.15	2.16876
			1137.21	2.85598		1137.21	1.05817		1137.21	2.15755		1137.21	2.0239
			1136.27	2.60587		1136.27	0.96082		1136.27	2.01331		1136.27	1.86
			1135.33	2.40357		1135.34	0.96451		1135.33	1.81896		1135.33	1.72901
			1134.39	2.24124		1134.4	0.91466		1134.39	1.59842		1134.39	1.58477
			1133.45	2.10447		1133.46	0.86746		1133.45	1.43015		1133.46	1.46736
			1132.52	1.8851		1132.52	0.79322		1132.52	1.24076		1132.52	1.30636
			1131.58	1.56439		1131.58	0.72823		1131.58	1.06528		1131.58	1.1193
			1130.64	1.33618		1130.65	0.6586		1130.64	0.96095		1130.64	0.98524
			1129.7	1.05882		1129.71	0.55551		1129.7	0.8418		1129.7	0.81871
			1128.76	0.82366		1128.77	0.48394		1128.76	0.7323		1128.76	0.67997
			1127.82	0.65174		1127.83	0.46299		1127.82	0.57018		1127.82	0.56164
			1126.88	0.54944		1126.89	0.39693		1126.88	0.45855		1126.88	0.46831
			1125.94	0.49772		1125.95	0.34004		1125.94	0.41413		1125.94	0.4173
			1125	0.38108		1125.01	0.29211		1125	0.37632		1125.01	0.34983
			1124.06	0.26886		1124.07	0.22573		1124.06	0.29417		1124.07	0.26292
			1123.12	0.14475		1123.13	0.17895		1123.12	0.21819		1123.13	0.18063
			1122.18	0.01816		1122.19	0.11318		1122.18	0.15418		1122.19	0.09517
			1121.24	-0.10914		1121.25	0.06424		1121.24	0.09058		1121.24	0.01523
			1120.3	-0.15163		1120.31	0.0854		1120.3	0.05912		1120.3	-0.00237
			1119.36	-0.13464		1119.37	0.1083		1119.36	0.08833		1119.36	0.02066
			1118.42	-0.06455		1118.43	0.14156		1118.42	0.1199		1118.42	0.06564
			1117.48	-0.07671		1117.49	0.16527		1117.48	0.20375		1117.48	0.09744
			1116.54	-0.00965		1116.55	0.19551		1116.54	0.20825		1116.54	0.13137
			1115.6	0.05949		1115.6	0.20244		1115.6	0.22206		1115.6	0.16133
			1114.66	0.0654		1114.66	0.16785		1114.66	0.28331		1114.66	0.17219
			1113.71	0.164		1113.72	0.18423		1113.71	0.35845		1113.72	0.23556
			1112.77	0.37321		1112.78	0.21589		1112.77	0.45788		1112.77	0.34899
			1111.83	0.49547		1111.84	0.29671		1111.83	0.54762		1111.83	0.4466
			1110.89	0.64531		1110.89	0.34261		1110.89	0.63238		1110.89	0.5401
			1109.95	0.67539		1109.95	0.38923		1109.95	0.73688		1109.95	0.6005
			1109	0.81052		1109.01	0.46626		1109	0.81173		1109.01	0.69617
			1108.06	0.90384		1108.07	0.49921		1108.06	0.90022		1108.06	0.76776
			1107.12	0.90926		1107.12	0.52897		1107.12	0.96815		1107.12	0.80213
			1106.17	1.05241		1106.18	0.56188		1106.17	1.10069		1106.18	0.90499
			1105.23	1.24518		1105.24	0.55157		1105.23	1.21184		1105.23	1.00286
			1104.29	1.30207		1104.29	0.5961		1104.29	1.24726		1104.29	1.04847
			1103.34	1.36934		1103.35	0.5743		1103.34	1.28218		1103.35	1.07527
			1102.4	1.39127		1102.41	0.58581		1102.4	1.27873		1102.4	1.08527
			1101.46	1.33379		1101.46	0.63423		1101.46	1.23789		1101.46	1.06864
			1100.51	1.26096		1100.52	0.6202		1100.51	1.16631		1100.51	1.01582
			1099.57	1.16105		1099.58	0.64856		1099.57	1.08375		1099.57	0.96445
			1098.62	1.17157		1098.63	0.60659		1098.62	1.05379		1098.63	0.94398
			1097.68	1.10214		1097.69	0.55449		1097.68	0.98846		1097.68	0.8817
			1096.73	1.00745		1096.74	0.47892		1096.73	0.91337		1096.74	0.79991
			1095.79	0.91021		1095.8	0.37879		1095.79	0.82003		1095.79	0.70301
			1094.85	0.84627		1094.85	0.30929		1094.85	0.73098		1094.85	0.62885
			1093.9	0.70495		1093.91	0.27204		1093.9	0.57967		1093.9	0.51889
			1092.95	0.6454		1092.96	0.23415		1092.95	0.46586		1092.96	0.44847
			1092.01	0.58189		1092.02	0.21538		1092.01	0.35227		1092.01	0.38318
			1091.06	0.53019		1091.07	0.18547		1091.06	0.29258		1091.07	0.33608
			1090.12	0.36447		1090.12	0.13432		1090.12	0.23907		1090.12	0.24595
			1089.17	0.22285		1089.18	0.06652		1089.17	0.24266		1089.17	0.17734
			1088.22	0.09668		1088.23	-0.01656		1088.22	0.26672		1088.23	0.11561
			1087.28	-0.01758		1087.28	-0.09339		1087.28	0.27312		1087.28	0.05405
			1086.33	-0.05172		1086.34	-0.11803		1086.33	0.17447		1086.33	0.00157
			1085.39	-0.04523		1085.39	-0.13561		1085.39	0.12725		1085.39	-0.01787
			1084.44	-0.00916		1084.44	-0.1662		1084.44	0.04287		1084.44	-0.04416
			1083.49	-0.02507		1083.5	-0.18149		1083.49	0.000807231		1083.49	-0.06859
			1082.54	-0.10506		1082.55	-0.16543		1082.54	-0.06919		1082.55	-0.11323
			1081.6	-0.11392		1081.6	-0.1492		1081.6	-0.09083		1081.6	-0.11798
			1080.65	-0.16179		1080.66	-0.1489		1080.65	-0.10088		1080.65	-0.13719
			1079.7	-0.21721		1079.71	-0.12225		1079.7	-0.05863		1079.7	-0.1327
			1078.75	-0.15501		1078.76	-0.09036		1078.75	-0.03591		1078.76	-0.09376
			1077.81	-0.14097		1077.81	-0.06838		1077.81	0.04734		1077.81	-0.05401
			1076.86	-0.07473		1076.86	-0.09938		1076.86	0.07343		1076.86	-0.03356
			1075.91	-0.01047		1075.91	-0.149		1075.91	0.1196		1075.91	-0.01329
			1074.96	0.02515		1074.97	-0.14581		1074.96	0.12525		1074.96	0.00153
			1074.01	0.06933		1074.02	-0.13935		1074.01	0.13455		1074.01	0.02151
			1073.06	0.04829		1073.07	-0.11859		1073.06	0.09664		1073.06	0.00878
			1072.11	0.09992		1072.12	-0.07376		1072.11	0.06486		1072.12	0.03034
			1071.16	0.04405		1071.17	-0.05533		1071.16	0.07776		1071.17	0.02216
			1070.21	-0.10672		1070.22	-0.02941		1070.21	0.11519		1070.22	-0.00698
			1069.26	-0.10523		1069.27	-0.04884		1069.26	0.0765		1069.27	-0.02585
			1068.31	-0.1433		1068.32	-0.08289		1068.31	0.08933		1068.32	-0.04562
			1067.36	-0.12174		1067.37	-0.1188		1067.36	0.10841		1067.37	-0.04404
			1066.41	-0.04323		1066.42	-0.16327		1066.41	0.08697		1066.42	-0.03984
			1065.46	0.04332		1065.47	-0.16498		1065.46	0.02286		1065.47	-0.03294
			1064.51	0.13454		1064.52	-0.19615		1064.51	-0.03696		1064.52	-0.03286
			1063.56	0.16503		1063.57	-0.15878		1063.56	-0.01469		1063.57	-0.00281
			1062.61	0.18988		1062.62	-0.09208		1062.61	0.05285		1062.61	0.05022
			1061.66	0.29923		1061.67	-0.03606		1061.66	0.11078		1061.66	0.12465
			1060.71	0.45149		1060.72	0.04469		1060.71	0.23662		1060.71	0.24427
			1059.76	0.70023		1059.77	0.145		1059.76	0.38812		1059.76	0.41112
			1058.81	1.00059		1058.81	0.24202		1058.81	0.53368		1058.81	0.5921
			1057.86	1.3594		1057.86	0.37154		1057.86	0.67696		1057.86	0.80263
			1056.9	1.74012		1056.91	0.5041		1056.9	0.87206		1056.91	1.03876
			1055.95	2.1605		1055.96	0.68547		1055.95	1.08163		1055.95	1.3092
			1055	2.47159		1055.01	0.87141		1055	1.2928		1055	1.54526
			1054.05	2.82438		1054.05	1.0332		1054.05	1.51581		1054.05	1.79113
			1053.09	3.24519		1053.1	1.2226		1053.09	1.73431		1053.1	2.06736
			1052.14	3.56102		1052.15	1.3889		1052.14	1.9508		1052.14	2.30024
			1051.19	3.93455		1051.2	1.53217		1051.19	2.1683		1051.19	2.54501
			1050.24	4.40473		1050.24	1.6832		1050.24	2.32525		1050.24	2.80439
			1049.28	4.806		1049.29	1.8537		1049.28	2.50126		1049.29	3.05365
			1048.33	5.05864		1048.34	2.00401		1048.33	2.6673		1048.33	3.24332
			1047.38	5.19896		1047.38	2.20853		1047.38	2.76788		1047.38	3.39179
			1046.42	5.30122		1046.43	2.36758		1046.42	2.86278		1046.42	3.51053
			1045.47	5.33315		1045.47	2.47235		1045.47	2.89671		1045.47	3.5674
			1044.51	5.31619		1044.52	2.52328		1044.51	2.89063		1044.52	3.5767
			1043.56	5.43343		1043.57	2.52525		1043.56	2.84288		1043.56	3.60052
			1042.61	5.44079		1042.61	2.52263		1042.61	2.72492		1042.61	3.56278
			1041.65	5.39655		1041.66	2.49502		1041.65	2.6067		1041.65	3.49942
			1040.7	5.28085		1040.7	2.45024		1040.7	2.50589		1040.7	3.41233
			1039.74	5.09426		1039.75	2.41459		1039.74	2.39492		1039.74	3.30126
			1038.79	4.77598		1038.79	2.32527		1038.79	2.25427		1038.79	3.11851
			1037.83	4.39963		1037.84	2.27549		1037.83	2.10675		1037.83	2.92729
			1036.88	4.11594		1036.88	2.20317		1036.88	1.93989		1036.88	2.753
			1035.92	3.86028		1035.93	2.03643		1035.92	1.72579		1035.92	2.54083
			1034.96	3.4145		1034.97	2.05187		1034.96	1.49016		1034.97	2.31885
			1034.01	3.06059		1034.01	2.01183		1034.01	1.23648		1034.01	2.10297
			1033.05	2.72919		1033.06	1.94033		1033.05	1.0386		1033.05	1.90271
			1032.1	2.44213		1032.1	1.76008		1032.1	0.86269		1032.1	1.6883
			1031.14	2.1523		1031.15	1.49016		1031.14	0.65479		1031.14	1.43242
			1030.18	1.85504		1030.19	1.23114		1030.18	0.5192		1030.18	1.20179
			1029.23	1.68343		1029.23	0.9014		1029.23	0.39094		1029.23	0.99192
			1028.27	1.39111		1028.28	0.57551		1028.27	0.25585		1028.27	0.74082
			1027.31	1.0703		1027.32	0.47107		1027.31	0.142		1027.31	0.56112
			1026.35	0.8367		1026.36	0.34376		1026.35	0.07032		1026.36	0.41693
			1025.4	0.60933		1025.4	0.27574		1025.4	0.00694		1025.4	0.29733
			1024.44	0.37443		1024.45	0.22177		1024.44	-0.03864		1024.44	0.18585
			1023.48	0.23235		1023.49	0.14944		1023.48	-0.06615		1023.48	0.10521
			1022.52	0.17446		1022.53	0.09891		1022.52	-0.04966		1022.53	0.07457
			1021.57	0.15859		1021.57	0.04034		1021.57	-0.04113		1021.57	0.0526
			1020.61	-0.00474		1020.61	0.03956		1020.61	-0.04828		1020.61	-0.00449
			1019.65	0.00961		1019.65	0.03599		1019.65	-0.04641		1019.65	-0.000269839
			1018.69	0.02656		1018.7	0.04336		1018.69	-0.03008		1018.69	0.01328
			1017.73	-0.07977		1017.74	0.04936		1017.73	-0.02383		1017.73	-0.01808
			1016.77	-0.20027		1016.78	0.07934		1016.77	0.03528		1016.77	-0.02855
			1015.81	-0.1594		1015.82	0.07072		1015.81	0.07956		1015.81	-0.00304
			1014.85	-0.02199		1014.86	0.09292		1014.85	0.15305		1014.86	0.07466
			1013.89	0.08758		1013.9	0.09214		1013.89	0.24143		1013.9	0.14038
			1012.93	0.18263		1012.94	0.17069		1012.93	0.36869		1012.94	0.24067
			1011.97	0.40702		1011.98	0.28728		1011.97	0.5123		1011.98	0.4022
			1011.01	0.61559		1011.02	0.4506		1011.01	0.68339		1011.02	0.58319
			1010.05	0.74547		1010.06	0.64561		1010.05	0.82933		1010.06	0.74014
			1009.09	0.85602		1009.1	0.80388		1009.09	0.97092		1009.1	0.87694
			1008.13	1		1008.14	0.93362		1008.13	1		1008.13	0.97787
			1007.17	0.97699		1007.18	1		1007.17	0.95234		1007.17	0.97644
			1006.21	0.92091		1006.22	0.93392		1006.21	0.82694		1006.21	0.89392
			1005.25	0.78204		1005.26	0.85456		1005.25	0.63763		1005.25	0.75808
			1004.29	0.65507		1004.3	0.76411		1004.29	0.43904		1004.29	0.61941
			1003.33	0.4912		1003.33	0.62671		1003.33	0.25167		1003.33	0.45653
			1002.37	0.35425		1002.37	0.52182		1002.37	0.03521		1002.37	0.30376
			1001.4	0.21737		1001.41	0.37111		1001.4	-0.08725		1001.41	0.16708
			1000.44	0.21841		1000.45	0.30157		1000.44	-0.12803		1000.44	0.13065
			999.479	0.19327		999.486	0.23523		999.479	-0.14235		999.482	0.09538
			998.517	0.27053		998.524	0.17808		998.517	-0.08558		998.519	0.12101
			997.555	0.3195		997.561	0.14106		997.555	-0.02513		997.557	0.14514
			996.592	0.4447		996.599	0.13469		996.592	0.05369		996.594	0.21103
			995.629	0.49389		995.636	0.11004		995.629	0.13129		995.631	0.24507
			994.666	0.51351		994.673	0.07841		994.666	0.16486		994.668	0.25226
			993.703	0.60448		993.709	0.06696		993.703	0.18334		993.705	0.28492
			992.739	0.63393		992.746	0.09697		992.739	0.2133		992.742	0.31473
			991.776	0.68953		991.783	0.13403		991.776	0.22869		991.778	0.35075
			990.812	0.70129		990.819	0.16318		990.812	0.23378		990.814	0.36608
			989.848	0.65246		989.855	0.15418		989.848	0.20538		989.85	0.33734
			988.884	0.6223		988.891	0.15898		988.884	0.1813		988.886	0.32086
			987.92	0.57071		987.927	0.17712		987.92	0.15718		987.922	0.30167
			986.956	0.4853		986.962	0.17637		986.956	0.11111		986.958	0.25759
			985.991	0.46303		985.998	0.21285		985.991	0.07029		985.993	0.24872
			985.026	0.32085		985.033	0.23801		985.026	0.03318		985.028	0.19735
			984.061	0.2736		984.068	0.22557		984.061	-0.00819		984.063	0.16366
			983.096	0.16346		983.103	0.237		983.096	-0.05624		983.098	0.11474
			982.131	0.06285		982.138	0.20992		982.131	-0.07663		982.133	0.06538
			981.165	0.04143		981.172	0.18485		981.165	-0.09173		981.168	0.04485
			980.2	0.02344		980.206	0.12428		980.2	-0.09823		980.202	0.0165
			979.234	-0.01413		979.241	0.10706		979.234	-0.09458		979.236	-0.000551789
			978.268	-0.12112		978.275	0.12453		978.268	-0.05704		978.27	-0.01787
			977.302	-0.21626		977.309	0.11658		977.302	-0.00162		977.304	-0.03376
			976.336	-0.26893		976.342	0.10944		976.336	0.02115		976.338	-0.04611
			975.369	-0.30238		975.376	0.11693		975.369	0.00858		975.371	-0.05896
			974.402	-0.31969		974.409	0.10854		974.402	0.02316		974.405	-0.06266
			973.435	-0.31774		973.442	0.11934		973.435	-0.00615		973.438	-0.06818
			972.468	-0.34846		972.475	0.06008		972.468	-0.02483		972.471	-0.1044
			971.501	-0.31744		971.508	0.08102		971.501	-0.01254		971.503	-0.08299
			970.534	-0.2789		970.541	0.12221		970.534	-0.02317		970.536	-0.05995
			969.566	-0.20627		969.573	0.09966		969.566	0.02808		969.569	-0.02617
			968.599	-0.16244		968.605	0.10768		968.599	0.04601		968.601	-0.00292
			967.631	-0.14008		967.637	0.11079		967.631	0.03494		967.633	0.00189
			966.663	-0.14361		966.669	0.09141		966.663	0.05648		966.665	0.00143
			965.694	-0.24355		965.701	0.13592		965.694	0.02714		965.697	-0.02683
			964.726	-0.28307		964.733	0.11784		964.726	0.00728		964.728	-0.05265
			963.757	-0.22452		963.764	0.12832		963.757	0.00967		963.76	-0.02884
			962.789	-0.089		962.795	0.1327		962.789	-0.0289		962.791	0.00493
			961.82	-0.00864		961.826	0.1026		961.82	-0.0252		961.822	0.02292
			960.851	0.02984		960.857	0.13419		960.851	-0.0519		960.853	0.03738
			959.881	-0.00278		959.888	0.14244		959.881	-0.04555		959.883	0.03137
			958.912	0.02361		958.918	0.09909		958.912	-0.03081		958.914	0.03063
			957.942	-0.03081		957.949	0.10347		957.942	-0.04594		957.944	0.00891
			956.972	-0.02768		956.979	0.07009		956.972	-0.01879		956.975	0.00787
			956.002	0.01361		956.009	0.05219		956.002	-0.01367		956.005	0.01738
			955.032	0.04409		955.039	0.04105		955.032	-0.00164		955.034	0.02783
			954.062	-0.0288		954.068	0.02723		954.062	-0.06218		954.064	-0.02125
			953.091	-0.04594		953.098	0.02139		953.091	-0.12573		953.093	-0.05009
			952.121	-0.1265		952.127	0.0003136		952.121	-0.15119		952.123	-0.09246
			951.15	-0.14367		951.156	-0.02745		951.15	-0.20791		951.152	-0.12634
			950.179	-0.12493		950.185	-0.04175		950.179	-0.2091		950.181	-0.12526
			949.207	-0.14293		949.214	-0.02849		949.207	-0.18123		949.21	-0.11755
			948.236	-0.11024		948.243	0.00138		948.236	-0.16721		948.238	-0.09202
			947.264	-0.18406		947.271	0.03674		947.264	-0.11263		947.267	-0.08665
			946.293	-0.26659		946.299	0.03486		946.293	-0.1018		946.295	-0.11118
			945.321	-0.33911		945.327	0.00203		945.321	-0.07621		945.323	-0.13776
			944.349	-0.41098		944.355	-0.00165		944.349	-0.06687		944.351	-0.15984
			943.376	-0.3722		943.383	-0.01156		943.376	-0.07757		943.379	-0.15377
			942.404	-0.25149		942.411	-0.01075		942.404	-0.09011		942.406	-0.11745
			941.431	-0.18472		941.438	0.02266		941.431	-0.07784		941.434	-0.07997
			940.458	-0.09108		940.465	0.03103		940.458	-0.10371		940.461	-0.05459
			939.486	-0.03763		939.492	0.05399		939.486	-0.0732		939.488	-0.01895
			938.512	-0.08418		938.519	0.10461		938.512	-0.04154		938.515	-0.00703
			937.539	-0.13468		937.546	0.11166		937.539	-0.03439		937.541	-0.01914
			936.566	-0.1404		936.572	0.07692		936.566	-0.03776		936.568	-0.03375
			935.592	-0.18775		935.599	0.07057		935.592	-0.03468		935.594	-0.05062
			934.618	-0.17318		934.625	0.0859		934.618	-0.0617		934.62	-0.04966
			933.644	-0.15648		933.651	0.05793		933.644	-0.04016		933.646	-0.04624
			932.67	-0.12117		932.676	0.01964		932.67	-0.0758		932.672	-0.05911
			931.695	-0.09529		931.702	-0.00487		931.695	-0.10362		931.698	-0.06793
			930.721	-0.13356		930.728	-0.01191		930.721	-0.05845		930.723	-0.06797
			929.746	-0.09464		929.753	-0.02557		929.746	-0.07198		929.748	-0.06406
			928.771	-0.09497		928.778	-0.07694		928.771	-0.05497		928.773	-0.07563
			927.796	-0.12493		927.803	-0.0805		927.796	-0.04001		927.798	-0.08181
			926.821	-0.1349		926.827	-0.0664		926.821	-0.02895		926.823	-0.07675
			925.845	-0.04036		925.852	-0.06191		925.845	0.04791		925.848	-0.01812
			924.87	-0.03612		924.876	-0.05055		924.87	0.07368		924.872	-0.00433
			923.894	-0.00944		923.901	-0.03096		923.894	0.08236		923.896	0.01399
			922.918	0.0834		922.925	-0.03065		922.918	0.15688		922.92	0.06988
			921.942	0.16184		921.948	0.02485		921.942	0.16147		921.944	0.11605
			920.965	0.27856		920.972	0.02577		920.965	0.18783		920.968	0.16406
			919.989	0.39609		919.996	0.02294		919.989	0.18727		919.991	0.2021
			919.012	0.41536		919.019	0.00676		919.012	0.17088		919.014	0.19767
			918.035	0.52376		918.042	0.02358		918.035	0.24032		918.038	0.26255
			917.058	0.53203		917.065	0.01783		917.058	0.24199		917.061	0.26395
			916.081	0.66095		916.088	0.07582		916.081	0.22549		916.083	0.32075
			915.104	0.761		915.11	0.09881		915.104	0.26597		915.106	0.37526
			914.126	0.84824		914.133	0.15391		914.126	0.30088		914.128	0.43434
			913.148	0.94949		913.155	0.19168		913.148	0.36858		913.151	0.50325
			912.17	1.01365		912.177	0.22653		912.17	0.38802		912.173	0.54273
			911.192	1.09242		911.199	0.2475		911.192	0.40449		911.195	0.58147
			910.214	1.25115		910.221	0.28678		910.214	0.4283		910.216	0.65541
			909.236	1.3306		909.242	0.31276		909.236	0.46691		909.238	0.70342
			908.257	1.38432		908.264	0.34628		908.257	0.46304		908.259	0.73122
			907.278	1.40644		907.285	0.36972		907.278	0.53863		907.28	0.77159
			906.299	1.4346		906.306	0.40488		906.299	0.58297		906.301	0.80748
			905.32	1.46699		905.327	0.46791		905.32	0.59116		905.322	0.84202
			904.341	1.50566		904.347	0.52285		904.341	0.58167		904.343	0.87006
			903.361	1.71498		903.368	0.59326		903.361	0.59657		903.363	0.96827
			902.381	1.93127		902.388	0.6862		902.381	0.59194		902.384	1.0698
			901.402	2.10821		901.408	0.73945		901.402	0.67486		901.404	1.17417
			900.422	2.19577		900.428	0.77581		900.422	0.73685		900.424	1.23614
			899.441	2.18593		899.448	0.80142		899.441	0.85763		899.444	1.28166
			898.461	2.20656		898.468	0.83224		898.461	0.89068		898.463	1.30983
			897.48	2.27948		897.487	0.86272		897.48	0.88864		897.483	1.34361
			896.5	2.30059		896.506	0.84004		896.5	0.9366		896.502	1.35908
			895.519	2.39997		895.525	0.86658		895.519	0.96808		895.521	1.41154
			894.537	2.4539		894.544	0.89147		894.537	0.96048		894.54	1.43529
			893.556	2.60035		893.563	0.90659		893.556	1.0161		893.558	1.50768
			892.575	2.60627		892.581	0.92962		892.575	1.05821		892.577	1.53136
			891.593	2.52154		891.6	0.93385		891.593	1.09083		891.595	1.51541
			890.611	2.59454		890.618	0.98804		890.611	1.0805		890.613	1.55436
			889.629	2.57333		889.636	1.02075		889.629	1.02757		889.631	1.54055
			888.647	2.54672		888.654	0.99848		888.647	1.02207		888.649	1.52242
			887.665	2.45222		887.671	1.0306		887.665	0.98165		887.667	1.48815
			886.682	2.45302		886.689	1.02347		886.682	0.96218		886.684	1.47956
			885.699	2.3939		885.706	0.96973		885.699	0.97917		885.702	1.4476
			884.716	2.30345		884.723	0.95517		884.716	0.97165		884.719	1.41009
			883.733	2.29947		883.74	0.8907		883.733	0.94814		883.736	1.37944
			882.75	2.2667		882.757	0.86376		882.75	0.89866		882.752	1.34304
			881.767	2.18773		881.773	0.828		881.767	0.81117		881.769	1.27564
			880.783	2.13917		880.79	0.78016		880.783	0.78396		880.785	1.23443
			879.799	1.9711		879.806	0.78125		879.799	0.73313		879.802	1.16183
			878.815	1.86499		878.822	0.73452		878.815	0.72693		878.818	1.10881
			877.831	1.60247		877.838	0.66461		877.831	0.67057		877.833	0.97921
			876.847	1.3771		876.854	0.60812		876.847	0.6275		876.849	0.87091
			875.862	1.21195		875.869	0.5186		875.862	0.54982		875.865	0.76012
			874.878	0.98113		874.884	0.46512		874.878	0.46782		874.88	0.63802
			873.893	0.85805		873.9	0.38525		873.893	0.36578		873.895	0.53636
			872.908	0.74032		872.915	0.32663		872.908	0.29387		872.91	0.4536
			871.922	0.58858		871.929	0.28046		871.922	0.2329		871.925	0.36731
			870.937	0.48558		870.944	0.18354		870.937	0.22064		870.939	0.29659
			869.951	0.29732		869.958	0.1036		869.951	0.2055		869.954	0.20214
			868.966	0.17207		868.973	0.06601		868.966	0.20457		868.968	0.14755
			867.98	0.14817		867.987	0.04891		867.98	0.18694		867.982	0.12801
			866.994	0.05533		867	0.05475		866.994	0.18412		866.996	0.09807
			866.007	0.02656		866.014	0.02718		866.007	0.14199		866.01	0.06524
			865.021	0.14521		865.028	0.03657		865.021	0.15685		865.023	0.11288
			864.034	0.20366		864.041	0.04301		864.034	0.2302		864.036	0.15896
			863.047	0.23541		863.054	0.06533		863.047	0.34426		863.05	0.215
			862.06	0.26629		862.067	0.12495		862.06	0.47114		862.063	0.28746
			861.073	0.37935		861.08	0.22625		861.073	0.55912		861.075	0.38824
			860.086	0.39752		860.093	0.29478		860.086	0.62006		860.088	0.43745
			859.098	0.40176		859.105	0.3439		859.098	0.67295		859.1	0.47287
			858.11	0.43907		858.117	0.38637		858.11	0.67514		858.113	0.5002
			857.122	0.52279		857.129	0.42681		857.122	0.72486		857.125	0.55815
			856.134	0.41581		856.141	0.43632		856.134	0.78987		856.137	0.54733
			855.146	0.37329		855.153	0.45622		855.146	0.77367		855.148	0.53439
			854.158	0.37449		854.165	0.46539		854.158	0.73748		854.16	0.52579
			853.169	0.32237		853.176	0.41662		853.169	0.70274		853.171	0.48058
			852.18	0.17054		852.187	0.33738		852.18	0.5999		852.182	0.36927
			851.191	0.23943		851.198	0.27374		851.191	0.52217		851.193	0.34511
			850.202	0.21288		850.209	0.21593		850.202	0.45546		850.204	0.29475
			849.213	0.19139		849.22	0.17531		849.213	0.42643		849.215	0.26438
			848.223	0.03589		848.23	0.13357		848.223	0.39695		848.225	0.1888
			847.233	0.02009		847.24	0.11359		847.233	0.32458		847.236	0.15275
			846.244	-0.04038		846.25	0.11767		846.244	0.32265		846.246	0.13332
			845.253	-0.06186		845.26	0.12763		845.253	0.33511		845.256	0.13362
			844.263	-0.03945		844.27	0.10795		844.263	0.30669		844.265	0.12507
			843.273	0.0929		843.28	0.13206		843.273	0.3314		843.275	0.18545
			842.282	0.08979		842.289	0.13922		842.282	0.39901		842.284	0.20934
			841.291	0.16055		841.298	0.17962		841.291	0.45308		841.294	0.26442
			840.3	0.15464		840.307	0.19125		840.3	0.52239		840.303	0.28942
			839.309	0.2357		839.316	0.24951		839.309	0.57197		839.311	0.35239
			838.318	0.3411		838.325	0.31824		838.318	0.66444		838.32	0.44126
			837.326	0.54366		837.333	0.39784		837.326	0.73155		837.329	0.55769
			836.335	0.70549		836.342	0.45367		836.335	0.82507		836.337	0.66141
			835.343	0.91749		835.35	0.51912		835.343	0.85726		835.345	0.76462
			834.351	1.0214		834.358	0.60589		834.351	0.90293		834.353	0.84341
			833.358	1.03698		833.365	0.63065		833.358	0.93738		833.361	0.86834
			832.366	0.97656		832.373	0.62686		832.366	0.97981		832.368	0.86108
			831.373	0.96816		831.38	0.62339		831.373	0.94989		831.376	0.84715
			830.381	0.98825		830.388	0.6164		830.381	0.91619		830.383	0.84028
			829.388	0.97454		829.395	0.61694		829.388	0.87283		829.39	0.82144
			828.394	0.91458		828.401	0.60886		828.394	0.85654		828.397	0.79333
			827.401	0.89532		827.408	0.59232		827.401	0.75399		827.403	0.74721
			826.408	0.76612		826.415	0.59385		826.408	0.6765		826.41	0.67882
			825.414	0.61088		825.421	0.60438		825.414	0.61041		825.416	0.60856
			824.42	0.5313		824.427	0.58018		824.42	0.56077		824.422	0.55742
			823.426	0.47841		823.433	0.51202		823.426	0.47885		823.428	0.48976
			822.432	0.3734		822.439	0.46001		822.432	0.4151		822.434	0.41617
			821.437	0.34315		821.444	0.34912		821.437	0.34315		821.44	0.34514
			820.443	0.22746		820.45	0.23226		820.443	0.2818		820.445	0.24717
			819.448	0.11423		819.455	0.12311		819.448	0.19474		819.45	0.14403
			818.453	-0.04113		818.46	0.10568		818.453	0.13238		818.455	0.06564
			817.458	-0.0899		817.465	0.13612		817.458	0.113		817.46	0.05307
			816.463	-0.000747139		816.47	0.15041		816.463	0.08296		816.465	0.07754
			815.467	0.000755781		815.474	0.12351		815.467	0.07251		815.469	0.06559
			814.471	-0.04129		814.478	0.08994		814.471	0.08782		814.474	0.04549
			813.475	0.04453		813.482	0.03552		813.475	0.03368		813.478	0.03791
			812.479	-0.02412		812.486	0.01714		812.479	0.00342		812.482	-0.00119
			811.483	-0.16241		811.49	0.02144		811.483	-0.00385		811.485	-0.04827
			810.487	-0.22184		810.494	0.046		810.487	-0.00992		810.489	-0.06192
			809.49	-0.26852		809.497	0.03101		809.49	0.00894		809.492	-0.07619
			808.493	-0.21144		808.5	0.01815		808.493	0.04431		808.496	-0.04966
			807.496	-0.12036		807.503	-0.01455		807.496	0.04328		807.499	-0.03055
			806.499	-0.06785		806.506	0.01368		806.499	0.04923		806.502	-0.00165
			805.502	0.00448		805.509	0.01287		805.502	-0.00815		805.504	0.00307
			804.504	0.02095		804.511	0.03086		804.504	-0.02527		804.507	0.00885
			803.507	-0.07212		803.514	0.08735		803.507	0.00292		803.509	0.00605
			802.509	-0.04089		802.516	0.07702		802.509	0.00432		802.511	0.01349
			801.511	-0.07893		801.518	0.06205		801.511	-0.01095		801.513	-0.00928
			800.513	-0.03044		800.52	0.04833		800.513	0.03846		800.515	0.01878
			799.514	-0.02325		799.521	0.05179		799.514	0.0252		799.516	0.01791
			798.516	-0.02112		798.523	0.08132		798.516	0.04665		798.518	0.03562
			797.517	-0.11255		797.524	0.08624		797.517	-0.00805		797.519	-0.01145
			796.518	-0.15974		796.525	0.12329		796.518	-0.01898		796.52	-0.01847
			795.519	-0.2215		795.526	0.16814		795.519	-0.03921		795.521	-0.03086
			794.519	-0.28208		794.526	0.14331		794.519	-0.06317		794.522	-0.06732
			793.52	-0.24739		793.527	0.10836		793.52	-0.08523		793.522	-0.07475
			792.52	-0.22453		792.527	0.06709		792.52	-0.07335		792.522	-0.07693
			791.52	-0.26166		791.527	0.03182		791.52	-0.07294		791.523	-0.10093
			790.52	-0.27334		790.527	0.000797969		790.52	-0.07151		790.522	-0.11468
			789.52	-0.46142		789.527	-0.00774		789.52	-0.12015		789.522	-0.19644
			788.519	-0.45175		788.526	0.01387		788.519	-0.13409		788.522	-0.19066
			787.519	-0.40527		787.526	0.06967		787.519	-0.18192		787.521	-0.1725
			786.518	-0.37375		786.525	0.09056		786.518	-0.16738		786.52	-0.15019
			785.517	-0.25524		785.524	0.11842		785.517	-0.15943		785.519	-0.09875
			784.516	-0.17457		784.523	0.18285		784.516	-0.10994		784.518	-0.03389
			783.515	-0.0362		783.522	0.26294		783.515	-0.05985		783.517	0.05563
			782.513	0.013		782.52	0.30077		782.513	0.03501		782.515	0.11626
			781.511	0.01199		781.518	0.34703		781.511	0.12016		781.514	0.15973
			780.509	0.16682		780.516	0.41973		780.509	0.14217		780.512	0.24291
			779.507	0.32109		779.514	0.49442		779.507	0.19848		779.51	0.338
			778.505	0.41985		778.512	0.56752		778.505	0.22617		778.507	0.40452
			777.503	0.5346		777.51	0.62903		777.503	0.26344		777.505	0.47569
			776.5	0.59859		776.507	0.70828		776.5	0.29522		776.502	0.53403
			775.497	0.74509		775.504	0.77648		775.497	0.37486		775.5	0.63214
			774.494	0.81344		774.501	0.80873		774.494	0.50176		774.497	0.70797
			773.491	0.84855		773.498	0.85508		773.491	0.58129		773.493	0.76164
			772.488	0.9833		772.495	0.89409		772.488	0.62529		772.49	0.83423
			771.484	1.15288		771.491	0.94868		771.484	0.69711		771.486	0.93289
			770.48	1.20087		770.487	0.98375		770.48	0.70077		770.483	0.9618
			769.476	1.26891		769.484	0.98864		769.476	0.70177		769.479	0.98644
			768.472	1.25171		768.479	1.00503		768.472	0.63006		768.475	0.96227
			767.468	1.28379		767.475	1.02424		767.468	0.5884		767.47	0.96547
			766.464	1.25558		766.471	1.00876		766.464	0.55444		766.466	0.9396
			765.459	1.16756		765.466	0.99983		765.459	0.48214		765.461	0.88318
			764.454	1.19557		764.461	0.99368		764.454	0.41211		764.456	0.86712
			763.449	1.11938		763.456	1.01093		763.449	0.36849		763.451	0.83293
			762.444	0.98242		762.451	0.93802		762.444	0.3325		762.446	0.75098
			761.439	0.85679		761.446	0.86807		761.439	0.28415		761.441	0.66967
			760.433	0.67347		760.44	0.81344		760.433	0.2674		760.435	0.58477
			759.427	0.54046		759.434	0.7565		759.427	0.21593		759.43	0.5043
			758.421	0.42719		758.428	0.67563		758.421	0.19873		758.424	0.43385
			757.415	0.31964		757.422	0.60761		757.415	0.08237		757.418	0.33654
			756.409	0.30213		756.416	0.50563		756.409	-0.01472		756.411	0.26435
			755.402	0.23783		755.409	0.447		755.402	-0.07476		755.405	0.20336
			754.396	0.16885		754.403	0.35639		754.396	-0.11735		754.398	0.13596
			753.389	0.18544		753.396	0.34515		753.389	-0.13287		753.391	0.13257
			752.382	0.14601		752.389	0.34089		752.382	-0.08527		752.384	0.13388
			751.375	0.17872		751.382	0.32463		751.375	-0.03686		751.377	0.1555
			750.367	0.1861		750.374	0.28694		750.367	-0.03411		750.369	0.14631
			749.359	0.13153		749.367	0.26175		749.359	-0.10953		749.362	0.09458
			748.352	0.04381		748.359	0.19805		748.352	-0.11539		748.354	0.04215
			747.344	-0.02353		747.351	0.16566		747.344	-0.1316		747.346	0.00351
			746.336	-0.13444		746.343	0.11617		746.336	-0.1496		746.338	-0.05596
			745.327	-0.12251		745.334	0.1516		745.327	-0.15127		745.33	-0.04073
			744.319	-0.12024		744.326	0.1388		744.319	-0.0762		744.321	-0.01921
			743.31	-0.08558		743.317	0.14154		743.31	-0.02903		743.312	0.00898
			742.301	-0.03502		742.308	0.0969		742.301	-0.02966		742.303	0.01074
			741.292	-0.08354		741.299	0.09156		741.292	-0.04208		741.294	-0.01135
			740.283	-0.19763		740.29	0.05719		740.283	-0.02678		740.285	-0.05574
			739.273	-0.19101		739.28	0.04471		739.273	-0.06606		739.276	-0.07079
			738.264	-0.23816		738.271	0.01788		738.264	-0.13595		738.266	-0.11874
			737.254	-0.27969		737.261	0.03672		737.254	-0.1463		737.256	-0.12976
			736.244	-0.22968		736.251	0.04737		736.244	-0.1302		736.246	-0.10417
			735.234	-0.27777		735.241	0.04315		735.234	-0.1673		735.236	-0.13397
			734.223	-0.23106		734.23	0.03844		734.223	-0.16478		734.226	-0.11913
			733.213	-0.23225		733.22	0.03477		733.213	-0.1484		733.215	-0.11529
			732.202	-0.28383		732.209	0.01474		732.202	-0.14511		732.204	-0.13807
			731.191	-0.17212		731.198	0.05965		731.191	-0.14032		731.193	-0.08426
			730.18	-0.25197		730.187	0.05301		730.18	-0.16484		730.182	-0.12127
			729.169	-0.247		729.176	0.04657		729.169	-0.15642		729.171	-0.11895
			728.157	-0.24344		728.164	0.05017		728.157	-0.17071		728.159	-0.12133
			727.145	-0.29833		727.153	0.03711		727.145	-0.18736		727.148	-0.14952
			726.134	-0.25827		726.141	0.05206		726.134	-0.14227		726.136	-0.11616
			725.122	-0.23957		725.129	0.05429		725.122	-0.10282		725.124	-0.09604
			724.109	-0.26374		724.116	0.08952		724.109	-0.13488		724.112	-0.10303
			723.097	-0.18387		723.104	0.13655		723.097	-0.14078		723.099	-0.0627
			722.084	-0.24944		722.091	0.10611		722.084	-0.16606		722.087	-0.10313
			721.071	-0.16681		721.079	0.08518		721.071	-0.23776		721.074	-0.10646
			720.058	-0.1879		720.066	0.08167		720.058	-0.26511		720.061	-0.12378
			719.045	-0.18507		719.052	0.10387		719.045	-0.2938		719.048	-0.125
			718.032	-0.14826		718.039	0.0875		718.032	-0.29326		718.034	-0.118
			717.018	-0.14855		717.026	0.09463		717.018	-0.25282		717.021	-0.10225
			716.005	-0.13146		716.012	0.13264		716.005	-0.27889		716.007	-0.09257
			714.991	-0.07531		714.998	0.18157		714.991	-0.24878		714.993	-0.04751
			713.977	-0.0438		713.984	0.16606		713.977	-0.20395		713.979	-0.02723
			712.962	-0.00842		712.97	0.14974		712.962	-0.22867		712.965	-0.02912
			711.948	-0.08477		711.955	0.13773		711.948	-0.20991		711.95	-0.05232
			710.933	-0.12935		710.94	0.14612		710.933	-0.238		710.936	-0.07375
			709.918	-0.12729		709.926	0.09938		709.918	-0.27967		709.921	-0.10253
			708.903	-0.16882		708.911	0.07675		708.903	-0.22234		708.906	-0.1048
			707.888	-0.18597		707.895	0.10003		707.888	-0.17179		707.891	-0.08591
			706.873	-0.14275		706.88	0.13806		706.873	-0.12816		706.875	-0.04428
			705.857	-0.09409		705.864	0.13324		705.857	-0.08917		705.86	-0.01667
			704.841	-0.00933		704.849	0.14043		704.841	-0.08442		704.844	0.01556
			703.825	-0.04701		703.833	0.15478		703.825	-0.04883		703.828	0.01965
			702.809	-0.11838		702.817	0.16293		702.809	-0.06147		702.812	-0.00564
			701.793	-0.14987		701.8	0.12521		701.793	-0.08867		701.795	-0.03778
			700.776	-0.13689		700.784	0.10709		700.776	-0.07187		700.779	-0.03389
			699.76	-0.06824		699.767	0.09329		699.76	-0.07138		699.762	-0.01544
			698.743	-0.02441		698.75	0.03707		698.743	-0.10308		698.745	-0.03014
			697.726	0.000497862		697.733	0.03281		697.726	-0.09901		697.728	-0.0219
			696.708	0.10499		696.716	0.01555		696.708	-0.09242		696.711	0.00938
			695.691	0.05044		695.698	0.02121		695.691	-0.05526		695.693	0.00546
			694.673	-0.02686		694.681	0.00841		694.673	-0.00867		694.676	-0.00904
			693.656	-0.14708		693.663	0.05395		693.656	0.034		693.658	-0.01971
			692.637	-0.18115		692.645	0.07123		692.637	0.06284		692.64	-0.01569
			691.619	-0.16336		691.627	0.07046		691.619	0.02806		691.622	-0.02161
			690.601	-0.26046		690.608	0.02112		690.601	-0.04062		690.603	-0.09332
			689.582	-0.26811		689.59	-0.00602		689.582	-0.09361		689.585	-0.12258
			688.564	-0.30528		688.571	-0.0759		688.564	-0.13323		688.566	-0.17147
			687.545	-0.30461		687.552	-0.10731		687.545	-0.13972		687.547	-0.18388
			686.525	-0.24676		686.533	-0.14417		686.525	-0.09444		686.528	-0.16179
			685.506	-0.17199		685.513	-0.08459		685.506	-0.06772		685.508	-0.1081
			684.487	-0.06736		684.494	-0.09141		684.487	-0.04542		684.489	-0.06806
			683.467	-0.06575		683.474	-0.0739		683.467	-0.07824		683.469	-0.07263
			682.447	-0.08148		682.454	-0.06487		682.447	-0.09056		682.449	-0.07897
			681.427	-0.0631		681.434	-0.07773		681.427	-0.0887		681.429	-0.07651
			680.407	-0.10363		680.414	-0.08914		680.407	-0.10741		680.409	-0.10006
			679.386	-0.11843		679.393	-0.12623		679.386	-0.09684		679.389	-0.11383
			678.365	-0.10112		678.373	-0.13014		678.365	-0.1059		678.368	-0.11239
			677.345	-0.03184		677.352	-0.10579		677.345	-0.13365		677.347	-0.09043
			676.324	-0.04105		676.331	-0.10233		676.324	-0.10797		676.326	-0.08378
			675.302	-0.05439		675.31	-0.09809		675.302	-0.10435		675.305	-0.08561
			674.281	0.0257		674.288	-0.08886		674.281	-0.02052		674.283	-0.02789
			673.259	0.0973		673.267	-0.06972		673.259	0.00501		673.262	0.01086
			672.238	0.21874		672.245	-0.07554		672.238	-0.00448		672.24	0.04624
			671.216	0.19397		671.223	-0.06875		671.216	0.01271		671.218	0.04598
			670.193	0.23763		670.201	-0.04615		670.193	-0.01124		670.196	0.06008
			669.171	0.17272		669.178	-0.0036		669.171	-0.03654		669.174	0.04419
			668.149	0.08948		668.156	-0.00664		668.149	-0.05272		668.151	0.01004
			667.126	0.06123		667.133	-0.01813		667.126	-0.02969		667.128	0.00447
			666.103	0.03942		666.11	-0.02073		666.103	0.01196		666.105	0.01021
			665.08	0.05362		665.087	-0.00748		665.08	0.01198		665.082	0.01937
			664.057	0.09126		664.064	-0.02039		664.057	-0.01142		664.059	0.01982
			663.033	0.02547		663.04	0.00127		663.033	-0.03462		663.035	-0.00263
			662.009	0.09281		662.017	0.001		662.009	-0.05186		662.012	0.01398
			660.986	0.06957		660.993	0.01201		660.986	-0.10937		660.988	-0.00926
			659.961	0.06986		659.969	-0.01434		659.961	-0.12084		659.964	-0.02177
			658.937	0.00759		658.945	-0.0279		658.937	-0.08021		658.94	-0.0335
			657.913	0.00276		657.92	-0.0237		657.913	-0.10937		657.915	-0.04344
			656.888	0.02595		656.895	-0.04461		656.888	-0.10335		656.891	-0.04067
			655.863	0.02412		655.871	-0.06654		655.863	-0.08894		655.866	-0.04379
			654.838	0.01558		654.846	-0.04588		654.838	-0.05782		654.841	-0.02938
			653.813	0.11454		653.821	-0.02005		653.813	-0.01159		653.816	0.02763
			652.788	0.15521		652.795	0.04261		652.788	0.07403		652.79	0.09062
			651.762	0.24333		651.77	0.12047		651.762	0.20706		651.765	0.19029
			650.737	0.29676		650.744	0.19749		650.737	0.328		650.739	0.27408
			649.711	0.40786		649.718	0.27918		649.711	0.42248		649.713	0.36984
			648.684	0.38674		648.692	0.31521		648.684	0.55362		648.687	0.41853
			647.658	0.44373		647.665	0.35976		647.658	0.63127		647.661	0.47825
			646.632	0.55443		646.639	0.4011		646.632	0.64552		646.634	0.53368
			645.605	0.56121		645.612	0.40098		645.605	0.60364		645.607	0.52194
			644.578	0.49482		644.585	0.40562		644.578	0.50912		644.58	0.46985
			643.551	0.53747		643.558	0.39795		643.551	0.39599		643.553	0.44381
			642.524	0.4755		642.531	0.35087		642.524	0.31369		642.526	0.38002
			641.496	0.36042		641.504	0.25697		641.496	0.26795		641.499	0.29511
			640.469	0.19358		640.476	0.18416		640.469	0.24183		640.471	0.20652
			639.441	0.17889		639.448	0.1454		639.441	0.20181		639.443	0.17537
			638.413	0.13624		638.42	0.11432		638.413	0.19326		638.415	0.14794
			637.384	0.0054		637.392	0.09909		637.384	0.1828		637.387	0.09576
			636.356	-0.02272		636.363	0.09516		636.356	0.1538		636.359	0.07542
			635.327	0.0339		635.335	0.11034		635.327	0.17606		635.33	0.10677
			634.299	0.00352		634.306	0.08237		634.299	0.19698		634.301	0.09429
			633.27	-0.03622		633.277	0.04098		633.27	0.23898		633.272	0.08125
			632.241	0.03413		632.248	0.01199		632.241	0.25246		632.243	0.09953
			631.211	0.12099		631.219	0.01334		631.211	0.26444		631.214	0.13292
			630.182	0.14341		630.189	0.04056		630.182	0.27744		630.184	0.1538
			629.152	0.19238		629.159	0.08513		629.152	0.30236		629.154	0.19329
			628.122	0.29599		628.129	0.1437		628.122	0.32437		628.124	0.25469
			627.092	0.39298		627.099	0.17517		627.092	0.35324		627.094	0.30713
			626.062	0.42634		626.069	0.21738		626.062	0.39123		626.064	0.34499
			625.031	0.41		625.038	0.21017		625.031	0.39527		625.033	0.33848
			624	0.45627		624.008	0.21081		624	0.39117		624.003	0.35275
			622.969	0.52407		622.977	0.22665		622.969	0.3795		622.972	0.37674
			621.938	0.43093		621.946	0.23121		621.938	0.38566		621.941	0.34927
			620.907	0.34661		620.914	0.22435		620.907	0.34408		620.91	0.30501
			619.876	0.26711		619.883	0.23143		619.876	0.28518		619.878	0.26124
			618.844	0.23407		618.851	0.22516		618.844	0.20214		618.846	0.22046
			617.812	0.18927		617.82	0.18844		617.812	0.13945		617.815	0.17239
			616.78	0.17988		616.787	0.13699		616.78	0.04891		616.783	0.12193
			615.748	0.22358		615.755	0.0989		615.748	-0.00471		615.75	0.10592
			614.715	0.22742		614.723	0.04112		614.715	-0.01458		614.718	0.08465
			613.683	0.21256		613.69	-0.02825		613.683	0.0126		613.685	0.06564
			612.65	0.21565		612.657	-0.03954		612.65	0.03323		612.653	0.06978
			611.617	0.19116		611.624	-0.03952		611.617	0.03841		611.62	0.06335
			610.584	0.1549		610.591	-0.01466		610.584	0.05398		610.586	0.06474
			609.551	0.18056		609.558	-0.01621		609.551	0.10662		609.553	0.09032
			608.517	0.21004		608.524	0.01757		608.517	0.14591		608.519	0.12451
			607.483	0.28885		607.491	-0.00892		607.483	0.16072		607.486	0.14688
			606.449	0.16297		606.457	-0.06124		606.449	0.18089		606.452	0.0942
			605.415	0.25193		605.423	-0.09499		605.415	0.18655		605.418	0.11449
			604.381	0.23058		604.388	-0.03492		604.381	0.18618		604.383	0.12728
			603.346	0.21696		603.354	0.01764		603.346	0.12362		603.349	0.11941
			602.312	0.20528		602.319	0.10903		602.312	0.13758		602.314	0.15063
			601.277	0.28643		601.284	0.15863		601.277	0.1724		601.279	0.20582
			600.242	0.36739		600.249	0.16974		600.242	0.18791		600.244	0.24168
			599.206	0.49154		599.214	0.14812		599.206	0.19212		599.209	0.27726
			598.171	0.48203		598.178	0.12605		598.171	0.191		598.173	0.26636
			597.135	0.57385		597.143	0.1107		597.135	0.22664		597.138	0.30373
			596.099	0.53737		596.107	0.12246		596.099	0.23348		596.102	0.29777
			595.063	0.49048		595.071	0.16242		595.063	0.24222		595.066	0.29837
			594.027	0.43429		594.034	0.18808		594.027	0.27734		594.029	0.2999
			592.991	0.39776		592.998	0.15727		592.991	0.30869		592.993	0.28791
			591.954	0.35524		591.961	0.10604		591.954	0.30823		591.956	0.2565
			590.917	0.29837		590.924	0.05209		590.917	0.29124		590.92	0.2139
			589.88	0.21802		589.887	0.03649		589.88	0.29842		589.883	0.18431
			588.843	0.24015		588.85	0.04363		588.843	0.35097		588.845	0.21158
			587.805	0.19722		587.813	0.04719		587.805	0.33992		587.808	0.19478
			586.768	0.07742		586.775	0.10325		586.768	0.30681		586.77	0.16249
			585.73	-0.000587989		585.737	0.12572		585.73	0.27627		585.733	0.1338
			584.692	0.0146		584.7	0.1302		584.692	0.21116		584.695	0.11865
			583.654	0.04334		583.661	0.09582		583.654	0.1397		583.656	0.09295
			582.616	-0.00648		582.623	0.05746		582.616	0.13588		582.618	0.06229
			581.577	-0.04845		581.584	0.00955		581.577	0.17768		581.579	0.04626
			580.538	0.04662		580.546	-0.01364		580.538	0.24153		580.541	0.0915
			579.499	0.0309		579.507	-0.05939		579.499	0.31179		579.502	0.09443
			578.46	-0.00254		578.468	-0.07597		578.46	0.37536		578.463	0.09895
			577.421	-0.03941		577.428	-0.06865		577.421	0.39917		577.423	0.09704
			576.381	0.01913		576.389	-0.05798		576.381	0.35851		576.384	0.10655
			575.342	0.07319		575.349	-0.02978		575.342	0.35413		575.344	0.13251
			574.302	0.03929		574.309	-0.00951		574.302	0.33605		574.304	0.12194
			573.262	0.0411		573.269	0.00635		573.262	0.30881		573.264	0.11875
			572.221	0.1252		572.229	0.03609		572.221	0.31081		572.224	0.15737
			571.181	0.18332		571.188	0.01932		571.181	0.37034		571.183	0.19099
			570.14	0.25822		570.148	0.07547		570.14	0.4309		570.143	0.25487
			569.099	0.32272		569.107	0.12899		569.099	0.49318		569.102	0.31496
			568.058	0.35955		568.066	0.1587		568.058	0.57096		568.061	0.36307
			567.017	0.41067		567.024	0.20232		567.017	0.64528		567.019	0.41942
			565.975	0.51998		565.983	0.22391		565.975	0.71274		565.978	0.48554
			564.934	0.57593		564.941	0.2888		564.934	0.76434		564.936	0.54302
			563.892	0.67367		563.899	0.35349		563.892	0.7993		563.894	0.60882
			562.85	0.8185		562.857	0.34165		562.85	0.80648		562.852	0.65554
			561.808	1.01259		561.815	0.39324		561.808	0.80878		561.81	0.7382
			560.765	1.11565		560.773	0.41497		560.765	0.81006		560.768	0.78023
			559.723	1.17053		559.73	0.41539		559.723	0.83837		559.725	0.80809
			558.68	1.24461		558.687	0.43103		558.68	0.87476		558.682	0.85013
			557.637	1.37517		557.644	0.47349		557.637	0.91898		557.639	0.92255
			556.594	1.46582		556.601	0.54947		556.594	0.94155		556.596	0.98561
			555.55	1.52875		555.558	0.6109		555.55	0.95851		555.553	1.03272
			554.507	1.60789		554.514	0.60065		554.507	0.97623		554.509	1.06159
			553.463	1.74142		553.47	0.64126		553.463	0.98271		553.465	1.1218
			552.419	1.77106		552.426	0.67871		552.419	1.00924		552.421	1.153
			551.375	1.81428		551.382	0.67485		551.375	1.06497		551.377	1.1847
			550.33	1.84921		550.338	0.71446		550.33	1.10906		550.333	1.22424
			549.286	1.95245		549.293	0.72849		549.286	1.13092		549.288	1.27062
			548.241	2.04041		548.249	0.76354		548.241	1.13978		548.244	1.31457
			547.196	2.06453		547.204	0.74505		547.196	1.1235		547.199	1.31103
			546.151	1.99617		546.158	0.75567		546.151	1.08281		546.153	1.27821
			545.106	2.01476		545.113	0.76858		545.106	1.05435		545.108	1.27923
			544.06	2.02848		544.068	0.77648		544.06	1.05879		544.063	1.28792
			543.014	2.0137		543.022	0.79907		543.014	1.04746		543.017	1.28674
			541.968	2.1314		541.976	0.82316		541.968	1.0828		541.971	1.34579
			540.922	2.21478		540.93	0.80341		540.922	1.0943		540.925	1.37083
			539.876	2.16509		539.883	0.78622		539.876	1.11573		539.878	1.35568
			538.829	2.12525		538.837	0.74125		538.829	1.10065		538.832	1.32238
			537.783	2.02819		537.79	0.76924		537.783	1.02617		537.785	1.27454
			536.736	1.9874		536.743	0.75184		536.736	0.98582		536.738	1.24169
			535.689	1.85123		535.696	0.74989		535.689	0.93973		535.691	1.18028
			534.641	1.84539		534.649	0.7559		534.641	0.8848		534.644	1.16203
			533.594	1.92079		533.602	0.71134		533.594	0.88835		533.596	1.1735
			532.546	1.91128		532.554	0.69309		532.546	0.83754		532.549	1.14731
			531.498	1.83931		531.506	0.64349		531.498	0.84324		531.501	1.10868
			530.45	1.86288		530.458	0.60777		530.45	0.81811		530.453	1.09625
			529.402	1.84069		529.41	0.61508		529.402	0.81157		529.405	1.08911
			528.354	1.83215		528.361	0.59459		528.354	0.77462		528.356	1.06712
			527.305	1.6949		527.313	0.59993		527.305	0.71212		527.308	1.00232
			526.256	1.64667		526.264	0.55604		526.256	0.62195		526.259	0.94156
			525.207	1.56055		525.215	0.54782		525.207	0.5765		525.21	0.89496
			524.158	1.47803		524.165	0.5534		524.158	0.50489		524.16	0.84544
			523.108	1.4177		523.116	0.50537		523.108	0.44989		523.111	0.79099
			522.059	1.35928		522.066	0.48435		522.059	0.40645		522.061	0.75003
			521.009	1.2979		521.017	0.46529		521.009	0.38692		521.011	0.7167
			519.959	1.31189		519.967	0.40039		519.959	0.29839		519.961	0.67022
			518.909	1.1708		518.916	0.35532		518.909	0.24539		518.911	0.5905
			517.858	1.04957		517.866	0.2252		517.858	0.15839		517.861	0.47772
			516.808	0.84861		516.815	0.16092		516.808	0.11062		516.81	0.37338
			515.757	0.68833		515.764	0.10466		515.757	0.06143		515.759	0.28481
			514.706	0.51029		514.713	0.04488		514.706	0.03015		514.708	0.19511
			513.655	0.37367		513.662	-0.00478		513.655	-0.01105		513.657	0.11928
			512.603	0.3135		512.611	-0.04537		512.603	-0.03875		512.606	0.07646
			511.552	0.26678		511.559	-0.10474		511.552	-0.08295		511.554	0.02636
			510.5	0.14019		510.507	-0.13402		510.5	-0.07256		510.502	-0.02213
			509.448	0.10042		509.456	-0.1835		509.448	-0.08294		509.45	-0.05534
			508.396	0.03554		508.403	-0.19586		508.396	-0.07361		508.398	-0.07798
			507.343	0.01444		507.351	-0.17359		507.343	-0.04024		507.346	-0.06646
			506.291	-0.03585		506.298	-0.15391		506.291	-0.01814		506.293	-0.0693
			505.238	0.03839		505.246	-0.131		505.238	-0.00488		505.241	-0.0325
			504.185	0.12688		504.193	-0.10033		504.185	0.02873		504.188	0.01843
			503.132	0.16478		503.139	-0.07858		503.132	0.03313		503.134	0.03978
			502.079	0.16816		502.086	-0.03893		502.079	0.04873		502.081	0.05932
			501.025	0.14257		501.033	-0.01141		501.025	0.03712		501.028	0.05609
			499.971	0.12339		499.979	-0.0103		499.971	0.01895		499.974	0.04401
			498.917	0.04629		498.925	-0.02403		498.917	0.02064		498.92	0.0143
			497.863	-0.03001		497.871	-0.02538		497.863	-0.000490639		497.866	-0.01863
			496.809	0.00345		496.816	-0.03527		496.809	-0.01418		496.811	-0.01534
			495.754	0.0118		495.762	-0.05207		495.754	-0.01744		495.757	-0.01924
			494.7	0.09254		494.707	-0.07457		494.7	-0.01404		494.702	0.00131
			493.645	0.1628		493.652	-0.06806		493.645	-0.0144		493.647	0.02678
			492.589	0.16918		492.597	-0.05579		492.589	-0.03427		492.592	0.02637
			491.534	0.18818		491.542	-0.05671		491.534	-0.02944		491.537	0.03401
			490.479	0.1935		490.486	-0.02109		490.479	-0.03271		490.481	0.04657
			489.423	0.132		489.43	0.00983		489.423	-0.01492		489.425	0.0423
			488.367	0.07857		488.375	0.02198		488.367	-0.04723		488.369	0.01777
			487.311	0.00255		487.318	0.06649		487.311	-0.06798		487.313	0.000354709
			486.254	0.01897		486.262	0.05743		486.254	-0.09737		486.257	-0.00699
			485.198	0.01533		485.206	0.05494		485.198	-0.11916		485.201	-0.0163
			484.141	0.04693		484.149	0.05331		484.141	-0.15115		484.144	-0.01697
			483.084	0.14048		483.092	0.01107		483.084	-0.10693		483.087	0.01487
			482.027	0.1533		482.035	0.03271		482.027	-0.08041		482.03	0.0352
			480.97	0.09229		480.978	0.02754		480.97	0.02423		480.972	0.04802
			479.912	0.07417		479.92	0.06363		479.912	0.07497		479.915	0.07092
			478.855	0.14978		478.862	0.09722		478.855	0.13149		478.857	0.12616
			477.797	0.17206		477.805	0.09215		477.797	0.16609		477.799	0.14343
			476.739	0.30109		476.746	0.16107		476.739	0.22431		476.741	0.22882
			475.68	0.39448		475.688	0.2159		475.68	0.20286		475.683	0.27108
			474.622	0.5214		474.63	0.21011		474.622	0.26048		474.625	0.33066
			473.563	0.52638		473.571	0.26236		473.563	0.33753		473.566	0.37542
			472.504	0.54442		472.512	0.29071		472.504	0.42827		472.507	0.42113
			471.445	0.58023		471.453	0.33588		471.445	0.52415		471.448	0.48009
			470.386	0.62599		470.394	0.35581		470.386	0.57043		470.389	0.51741
			469.327	0.64966		469.334	0.36881		469.327	0.6386		469.329	0.55236
			468.267	0.79617		468.275	0.45757		468.267	0.65732		468.269	0.63702
			467.207	0.85089		467.215	0.49491		467.207	0.64628		467.21	0.66402
			466.147	0.95493		466.155	0.51387		466.147	0.66893		466.149	0.71258
			465.087	1.02736		465.094	0.57307		465.087	0.73977		465.089	0.78007
			464.026	1.09663		464.034	0.62013		464.026	0.75003		464.029	0.82226
			462.965	1.11179		462.973	0.61907		462.965	0.76342		462.968	0.83143
			461.905	1.03911		461.912	0.59093		461.905	0.71448		461.907	0.78151
			460.844	1.07398		460.851	0.53218		460.844	0.6598		460.846	0.75532
			459.782	1.05724		459.79	0.50487		459.782	0.58788		459.785	0.71666
			458.721	1.00997		458.728	0.47535		458.721	0.55368		458.723	0.67967
			457.659	0.95085		457.667	0.45781		457.659	0.49973		457.662	0.63613
			456.597	0.88212		456.605	0.47091		456.597	0.49727		456.6	0.61677
			455.535	0.79307		455.543	0.43399		455.535	0.47765		455.538	0.56824
			454.473	0.6728		454.481	0.34897		454.473	0.44116		454.475	0.48765
			453.41	0.47508		453.418	0.27235		453.41	0.41512		453.413	0.38751
			452.348	0.3422		452.355	0.19151		452.348	0.37997		452.35	0.30456
			451.285	0.19024		451.293	0.1394		451.285	0.38636		451.287	0.23866
			450.222	0.1288		450.23	0.11952		450.222	0.33857		450.224	0.19563
			449.159	0.11539		449.166	0.12978		449.159	0.29472		449.161	0.17996
			448.095	0.18677		448.103	0.11996		448.095	0.25559		448.098	0.18744
			447.031	0.19632		447.039	0.08191		447.031	0.1731		447.034	0.15044
			445.968	0.19603		445.975	0.04673		445.968	0.15212		445.97	0.13163
			444.904	0.13029		444.911	0.03739		444.904	0.16592		444.906	0.1112
			443.839	0.01623		443.847	-0.01278		443.839	0.13782		443.842	0.04709
			442.775	-0.01973		442.783	-0.01979		442.775	0.13777		442.777	0.03275
			441.71	-0.09044		441.718	-0.02276		441.71	0.09345		441.713	-0.00658
			440.645	-0.09403		440.653	-0.00867		440.645	0.06532		440.648	-0.01246
			439.58	-0.09281		439.588	-0.01158		439.58	0.03394		439.583	-0.02348
			438.515	-0.08367		438.523	0.00693		438.515	-0.02054		438.518	-0.03243
			437.45	-0.06607		437.457	-0.0044		437.45	0.0399		437.452	-0.01019
			436.384	-0.07221		436.392	0.02472		436.384	0.10603		436.386	0.01951
			435.318	-0.05311		435.326	-0.00135		435.318	0.09213		435.321	0.01256
			434.252	0.01909		434.26	0.02261		434.252	0.12338		434.255	0.05503
			433.186	0.04323		433.193	0.03058		433.186	0.12278		433.188	0.06553
			432.119	0.06345		432.127	0.06202		432.119	0.12389		432.122	0.08312
			431.053	0.06924		431.06	0.0966		431.053	0.10953		431.055	0.09179
			429.986	0.15213		429.994	0.0951		429.986	0.10704		429.988	0.11809
			428.919	0.11701		428.926	0.10089		428.919	0.16185		428.921	0.12658
			427.851	0.08973		427.859	0.10047		427.851	0.1822		427.854	0.12413
			426.784	0.16289		426.792	0.06213		426.784	0.15778		426.787	0.1276
			425.716	0.17608		425.724	0.04829		425.716	0.15426		425.719	0.12621
			424.648	0.16172		424.656	0.05533		424.648	0.16075		424.651	0.12593
			423.58	0.11083		423.588	0.10777		423.58	0.16017		423.583	0.12625
			422.512	0.184		422.52	0.11354		422.512	0.14503		422.515	0.14752
			421.444	0.2018		421.451	0.14641		421.444	0.13232		421.446	0.16018
			420.375	0.19646		420.383	0.19181		420.375	0.10862		420.378	0.16563
			419.306	0.23518		419.314	0.20755		419.306	0.04973		419.309	0.16415
			418.237	0.3156		418.245	0.21995		418.237	0.02327		418.24	0.18627
			417.168	0.33928		417.176	0.21331		417.168	0.04561		417.17	0.1994
			416.098	0.33649		416.106	0.19041		416.098	0.09977		416.101	0.20889
			415.029	0.31214		415.036	0.17575		415.029	0.13659		415.031	0.20816
			413.959	0.32874		413.967	0.13079		413.959	0.16647		413.961	0.20867
			412.889	0.32801		412.897	0.13627		412.889	0.17645		412.891	0.21357
			411.818	0.3565		411.826	0.08359		411.818	0.15921		411.821	0.19977
			410.748	0.3895		410.756	0.07701		410.748	0.1396		410.751	0.20204
			409.677	0.40466		409.685	0.08756		409.677	0.13532		409.68	0.20918
			408.606	0.37265		408.614	0.07878		408.606	0.13801		408.609	0.19648
			407.535	0.33877		407.543	0.03982		407.535	0.1046		407.538	0.16106
			406.464	0.28383		406.472	0.02445		406.464	0.07977		406.467	0.12935
			405.393	0.24121		405.4	0.01973		405.393	0.0774		405.395	0.11278
			404.321	0.24804		404.329	0.0291		404.321	0.10421		404.324	0.12711
			403.249	0.22224		403.257	8.86042e-05		403.249	0.1169		403.252	0.11308
			402.177	0.19515		402.185	0.01378		402.177	0.12654		402.18	0.11182
			401.105	0.12915		401.113	0.03036		401.105	0.11128		401.107	0.09026
			400.032	0.04218		400.04	0.02965		400.032	0.07096		400.035	0.0476

## Sheet: Fig. 4c
Fig. 4c	Interaction of FUS with iodide-modified silver nanoparticles (Ag IMNPs) and single-droplet SERS
			FUS droplets without Ag IMNPs					FUS droplets with Ag IMNPs
			Time [s]	Average normalized intensity	Standard deviation			Time [s]	Average normalized intensity	Standard deviation
			0	0.96207	0.05767			0	0.98182	0.01294
			0.41449	0.94973	0.04176			0.41449	0.99182	0.01416
			0.82898	0.95367	0.0503			0.82898	0.99135	0.01475
			1.24347	0.95768	0.04447			1.24347	0.96677	0.01659
			1.65796	0.98365	0.02833			1.65796	0.9752	0.0089
			2.5579	0.00438	0.00177			2.5579	0.0146	0.01697
		Bleaching	2.97239	0	0		Bleaching	2.97239	0.00367	0.0043
			3.38688	0.02201	0.01267			3.38688	0.00664	0.00595
			3.80137	0.02411	0.02711			3.80137	0.02574	0.01127
			4.21586	0.03591	0.02268			4.21586	0.03777	0.0159
			4.63035	0.0513	0.0342			4.63035	0.04471	0.01815
			5.04484	0.05477	0.02644			5.04484	0.04693	0.01197
			5.45933	0.0565	0.01977			5.45933	0.05886	0.02119
			5.87382	0.0698	0.01555			5.87382	0.0632	0.01988
			6.28831	0.08798	0.00902			6.28831	0.06741	0.02831
			6.7028	0.08405	0.0292			6.7028	0.0763	0.02246
			7.11729	0.09791	0.00909			7.11729	0.0762	0.01358
			7.53178	0.10233	0.01712			7.53178	0.07956	0.02723
			7.94627	0.09367	0.01884			7.94627	0.09712	0.031
			8.36076	0.11438	0.01487			8.36076	0.10555	0.02931
			8.77524	0.10313	0.03083			8.77524	0.11533	0.03172
			9.18973	0.12933	0.02921			9.18973	0.10911	0.04727
			9.60422	0.13194	0.02526			9.60422	0.11519	0.03736
			10.0187	0.12694	0.02785			10.0187	0.12305	0.04445
			10.4332	0.13763	0.02828			10.4332	0.12369	0.04191
			10.8477	0.15453	0.03075			10.8477	0.14441	0.05071
			11.2622	0.14496	0.01962			11.2622	0.14235	0.05088
			11.6767	0.14826	0.02398			11.6767	0.14437	0.04343
			12.0912	0.16619	0.0176			12.0912	0.15026	0.03893
			12.5056	0.16526	0.03043			12.5056	0.15443	0.05028
			12.9201	0.17443	0.02423			12.9201	0.1816	0.03342
			13.3346	0.18693	0.03838			13.3346	0.16465	0.03032
			13.7491	0.18719	0.03102			13.7491	0.16861	0.03105
			14.1636	0.19638	0.0236			14.1636	0.16868	0.04254
			14.5781	0.18733	0.03728			14.5781	0.18705	0.0449
			14.9926	0.18568	0.013			14.9926	0.20245	0.02587
			15.4071	0.19311	0.02049			15.4071	0.18847	0.04367
			15.8216	0.20479	0.04672			15.8216	0.20748	0.03005
			16.2361	0.20112	0.03963			16.2361	0.19965	0.03827
			16.6505	0.21433	0.03149			16.6505	0.21631	0.04307
			17.065	0.22214	0.05401			17.065	0.21895	0.03261
			17.4795	0.22339	0.03969			17.4795	0.20493	0.0323
			17.894	0.23638	0.03009			17.894	0.21268	0.03473
			18.3085	0.23105	0.03572			18.3085	0.21617	0.02945
			18.723	0.24184	0.04301			18.723	0.22093	0.03391
			19.1375	0.23428	0.03125			19.1375	0.24264	0.02787
			19.552	0.23585	0.03289			19.552	0.23965	0.02133
			19.9665	0.23875	0.04222			19.9665	0.22541	0.04314
			20.3809	0.2364	0.03774			20.3809	0.24396	0.02375
			20.7954	0.24404	0.02688			20.7954	0.25098	0.03779
			21.2099	0.2699	0.04988			21.2099	0.26692	0.03898
			21.6244	0.25764	0.02923			21.6244	0.27098	0.02231
			22.0389	0.2684	0.04673			22.0389	0.26689	0.02512
			22.4534	0.26414	0.02314			22.4534	0.25972	0.02582
			22.8679	0.27907	0.04649			22.8679	0.27609	0.05037
			23.2824	0.27207	0.03672			23.2824	0.26781	0.04415
			23.6969	0.28315	0.03546			23.6969	0.26493	0.02581
			24.1114	0.29116	0.04086			24.1114	0.27659	0.01954
			24.5258	0.28477	0.04212			24.5258	0.26677	0.04261
			24.9403	0.3024	0.04438			24.9403	0.28057	0.01109
			25.3548	0.28254	0.04173			25.3548	0.28518	0.02825
			25.7693	0.29748	0.02554			25.7693	0.28541	0.05186
			26.1838	0.3067	0.03616			26.1838	0.29216	0.04164
			26.5983	0.30929	0.03862			26.5983	0.28416	0.03598
			27.0128	0.3039	0.05096			27.0128	0.30259	0.03113
			27.4273	0.30105	0.04635			27.4273	0.30801	0.04075
			27.8418	0.30831	0.03804			27.8418	0.28948	0.01779
			28.2563	0.31452	0.03795			28.2563	0.2909	0.03526
			28.6708	0.32726	0.03599			28.6708	0.31929	0.01969
			29.0852	0.32453	0.03026			29.0852	0.29962	0.02578
			29.4997	0.3344	0.04195			29.4997	0.32758	0.03654
			29.9142	0.32693	0.05304			29.9142	0.31491	0.02282
			30.3287	0.32573	0.04377			30.3287	0.32254	0.01773
			30.7432	0.34159	0.06477			30.7432	0.32819	0.04966
			31.1577	0.35483	0.04971			31.1577	0.32677	0.00593
			31.5722	0.33184	0.04425			31.5722	0.34431	0.0079
			31.9867	0.35757	0.05569			31.9867	0.32578	0.00835
			32.4012	0.35909	0.03966			32.4012	0.33646	0.01869
			32.8156	0.34582	0.05808			32.8156	0.33967	0.02497
			33.2301	0.35534	0.05394			33.2301	0.33143	0.02429
			33.6446	0.36834	0.05674			33.6446	0.35469	0.01247
			34.0591	0.35946	0.03078			34.0591	0.36407	0.02018
			34.4736	0.37003	0.04555			34.4736	0.35761	0.02674
			34.8881	0.37694	0.04627			34.8881	0.35206	0.0242
			35.3026	0.37009	0.04666			35.3026	0.36391	0.02922
			35.7171	0.36753	0.05394			35.7171	0.34552	0.01668
			36.1316	0.38325	0.03732			36.1316	0.36021	0.01309
			36.5461	0.37623	0.04104			36.5461	0.35661	0.03211
			36.9605	0.38515	0.04128			36.9605	0.37333	0.01999
			37.375	0.38968	0.06435			37.375	0.36684	0.02582
			37.7895	0.39678	0.02815			37.7895	0.35111	0.00392
			38.204	0.38621	0.05387			38.204	0.38126	0.02323
			38.6185	0.40159	0.05742			38.6185	0.3819	0.00307
			39.033	0.39384	0.0454			39.033	0.37583	0.01982
			39.4475	0.40392	0.05917			39.4475	0.37107	0.02014
			39.862	0.38955	0.06194			39.862	0.386	0.01943
			40.2764	0.41228	0.05884			40.2764	0.37211	0.02454
			40.6909	0.39226	0.05601			40.6909	0.39938	0.03239
			41.1054	0.41605	0.03766			41.1054	0.38463	0.008
			41.5199	0.41902	0.04553			41.5199	0.38984	0.02356
			41.9344	0.41312	0.04342			41.9344	0.39199	0.00759
			42.3489	0.42425	0.0488			42.3489	0.40126	0.02763
			42.7634	0.41296	0.06016			42.7634	0.39803	0.02554
			43.1779	0.42104	0.06097			43.1779	0.40683	0.02019
			43.5924	0.42238	0.04549			43.5924	0.37012	0.00816
			44.0069	0.41212	0.05429			44.0069	0.41328	0.03812
			44.4213	0.43361	0.04355			44.4213	0.40577	0.01648
			44.8358	0.43544	0.06194			44.8358	0.40578	0.01636
			45.2503	0.40922	0.0659			45.2503	0.4003	0.01843
			45.6648	0.43532	0.06981			45.6648	0.4104	0.0236
			46.0793	0.45495	0.04367			46.0793	0.40512	0.00431
			46.4938	0.44068	0.0676			46.4938	0.43336	0.01841
			46.9083	0.45401	0.05837			46.9083	0.42172	0.01438
			47.3228	0.44137	0.05171			47.3228	0.41383	0.01484
			47.7373	0.47262	0.07207			47.7373	0.40916	0.02388
			48.1518	0.43396	0.05385			48.1518	0.41638	0.02357
			48.5662	0.44581	0.06026			48.5662	0.42589	0.01518
			48.9807	0.44767	0.06247			48.9807	0.42295	0.00404
			49.3952	0.45072	0.05005			49.3952	0.43531	0.02084
			49.8097	0.45417	0.05245			49.8097	0.42628	0.00169
			50.2242	0.45371	0.05369			50.2242	0.42041	0.00852
			50.6387	0.46076	0.05502			50.6387	0.42607	0.01995
			51.0532	0.47076	0.07304			51.0532	0.44204	0.00941
			51.4677	0.47009	0.05336			51.4677	0.42689	0.00961
			51.8822	0.46042	0.06767			51.8822	0.43719	0.02229
			52.2966	0.47137	0.05562			52.2966	0.43609	0.02086
			52.7111	0.46949	0.05973			52.7111	0.44295	0.01507
			53.1256	0.48837	0.07204			53.1256	0.44932	0.01231
			53.5401	0.49957	0.05591			53.5401	0.44156	0.02565
			53.9546	0.4584	0.04333			53.9546	0.43824	0.03827
			54.3691	0.47658	0.0705			54.3691	0.43737	0.0235
			54.7836	0.49747	0.07374			54.7836	0.44181	0.03051
			55.1981	0.49338	0.04795			55.1981	0.45131	0.03189
			55.6126	0.4939	0.05221			55.6126	0.45297	0.02031
			56.0271	0.47746	0.05554			56.0271	0.46638	0.02676
			56.4415	0.48819	0.07903			56.4415	0.45284	0.01831
			56.856	0.50457	0.05072			56.856	0.45056	0.02358
			57.2705	0.48632	0.05891			57.2705	0.47107	0.01355
			57.685	0.51818	0.06793			57.685	0.47632	0.03433
			58.0995	0.48672	0.06076			58.0995	0.47589	0.02064
			58.514	0.50159	0.05725			58.514	0.47747	0.03757
			58.9285	0.51262	0.06965			58.9285	0.46298	0.01765
			59.343	0.50892	0.06002			59.343	0.47982	0.02136
			59.7575	0.51364	0.05536			59.7575	0.47148	0.02069
			60.172	0.4949	0.0547			60.172	0.44311	0.03013
			60.5864	0.51695	0.05928			60.5864	0.47439	0.02818
			61.0009	0.51873	0.05884			61.0009	0.48007	0.02454
			61.4154	0.51742	0.0488			61.4154	0.48776	0.03424
			61.8299	0.50931	0.05305			61.8299	0.47056	0.0397
			62.2444	0.51675	0.04663			62.2444	0.47513	0.01638
			62.6589	0.52523	0.07525			62.6589	0.48764	0.03316
			63.0734	0.5305	0.04854			63.0734	0.49097	0.04074
			63.4879	0.52791	0.06931			63.4879	0.47945	0.0181
			63.9024	0.53116	0.07558			63.9024	0.48451	0.03739
			64.3169	0.53406	0.05376			64.3169	0.50207	0.01694
			64.7313	0.54017	0.07352			64.7313	0.48889	0.02216
			65.1458	0.53341	0.06819			65.1458	0.49373	0.021
			65.5603	0.54232	0.07418			65.5603	0.49918	0.02649
			65.9748	0.52887	0.05616			65.9748	0.49633	0.00534
			66.3893	0.54163	0.06238			66.3893	0.49461	0.06275
			66.8038	0.5339	0.06859			66.8038	0.51365	0.03661
			67.2183	0.52461	0.05113			67.2183	0.51086	0.03306
			67.6328	0.55335	0.06316			67.6328	0.48567	0.01869
			68.0473	0.57124	0.06313			68.0473	0.50644	0.02409
			68.4617	0.55009	0.04864			68.4617	0.51162	0.01776
			68.8762	0.55187	0.06705			68.8762	0.49627	0.01141
			69.2907	0.5556	0.06086			69.2907	0.50931	0.00824
			69.7052	0.56007	0.08137			69.7052	0.50307	0.02732
			70.1197	0.54251	0.07202			70.1197	0.50891	0.03666
			70.5342	0.55306	0.04828			70.5342	0.49964	0.02208
			70.9487	0.56683	0.07008			70.9487	0.50718	0.0275
			71.3632	0.55822	0.07471			71.3632	0.52243	0.05502
			71.7777	0.53945	0.04967			71.7777	0.50766	0.01677
			72.1921	0.56087	0.06924			72.1921	0.51709	0.04325
			72.6066	0.55733	0.06657			72.6066	0.51297	0.04515
			73.0211	0.55187	0.07722			73.0211	0.526	0.0154
			73.4356	0.57848	0.05401			73.4356	0.50273	0.03707
			73.8501	0.5638	0.07027			73.8501	0.51117	0.03001
			74.2646	0.57881	0.05998			74.2646	0.50591	0.02653
			74.6791	0.57759	0.07819			74.6791	0.52842	0.02
			75.0936	0.56201	0.06242			75.0936	0.50237	0.02876
			75.5081	0.57631	0.07042			75.5081	0.50465	0.01199
			75.9226	0.57993	0.05097			75.9226	0.52613	0.02117
			76.3371	0.59319	0.08453			76.3371	0.50899	0.01696
			76.7515	0.5641	0.07317			76.7515	0.5344	0.02538
			77.166	0.58725	0.04632			77.166	0.53033	0.01541
			77.5805	0.595	0.07928			77.5805	0.53682	0.03116
			77.995	0.59048	0.06105			77.995	0.543	0.03018
			78.4095	0.58828	0.06167			78.4095	0.51552	0.01702
			78.824	0.58514	0.06728			78.824	0.53878	0.03635
			79.2385	0.58186	0.06117			79.2385	0.55867	0.03746
			79.653	0.59526	0.06806			79.653	0.54161	0.04556
			80.0675	0.59393	0.06515			80.0675	0.53996	0.03558
			80.4819	0.60012	0.04823			80.4819	0.54337	0.04392
			80.8964	0.59281	0.07807			80.8964	0.54577	0.04083
			81.3109	0.61281	0.05816			81.3109	0.52889	0.04471
			81.7254	0.60266	0.04829			81.7254	0.54474	0.02721
			82.1399	0.58859	0.0518			82.1399	0.52071	0.02576
			82.5544	0.59309	0.06883			82.5544	0.55459	0.04104
			82.9689	0.60484	0.05993			82.9689	0.55337	0.01886
			83.3834	0.61962	0.08228			83.3834	0.54259	0.028
			83.7979	0.61095	0.05952			83.7979	0.54271	0.0302
			84.2124	0.60688	0.06374			84.2124	0.54506	0.04188
			84.6268	0.60522	0.07005			84.6268	0.53923	0.05759
			85.0413	0.6177	0.07065			85.0413	0.53189	0.07408
			85.4558	0.61037	0.05712			85.4558	0.56135	0.02682
			85.8703	0.6392	0.06339			85.8703	0.55048	0.03999
			86.2848	0.61686	0.06245			86.2848	0.53971	0.0249
			86.6993	0.61601	0.06403			86.6993	0.5502	0.0161
			87.1138	0.61712	0.06506			87.1138	0.55869	0.02746
			87.5283	0.62484	0.06137			87.5283	0.53497	0.02234
			87.9428	0.62811	0.06618			87.9428	0.56282	0.03203
			88.3572	0.61678	0.07286			88.3572	0.56346	0.01972
			88.7717	0.62791	0.09073			88.7717	0.55117	0.03414
			89.1862	0.62159	0.05198			89.1862	0.56659	0.01261
			89.6007	0.63254	0.06639			89.6007	0.5546	0.03686
			90.0152	0.62994	0.07984			90.0152	0.57522	0.04666
			90.4297	0.61464	0.05435			90.4297	0.5585	0.04488
			90.8442	0.63558	0.07681			90.8442	0.56477	0.03508
			91.2587	0.63073	0.0738			91.2587	0.55933	0.03665
			91.6732	0.62925	0.04791			91.6732	0.5726	0.0286
			92.0876	0.63406	0.07403			92.0876	0.58108	0.04122
			92.5021	0.63333	0.06808			92.5021	0.56933	0.01028
			92.9166	0.64426	0.08803			92.9166	0.56197	0.04128
			93.3311	0.64286	0.06214			93.3311	0.5604	0.02563
			93.7456	0.64577	0.07665			93.7456	0.55068	0.01033
			94.1601	0.64753	0.07945			94.1601	0.58415	0.04257
			94.5746	0.64146	0.0629			94.5746	0.58323	0.02316
			94.9891	0.64471	0.056			94.9891	0.57571	0.03045
			95.4036	0.64774	0.0642			95.4036	0.58644	0.01491
			95.8181	0.63234	0.06543			95.8181	0.57703	0.03156
			96.2326	0.66179	0.06733			96.2326	0.58907	0.04234
			96.647	0.6412	0.05552			96.647	0.60452	0.02788
			97.0615	0.65852	0.06913			97.0615	0.59285	0.02636
			97.476	0.63983	0.06089			97.476	0.57457	0.03016
			97.8905	0.64841	0.06839			97.8905	0.59335	0.02283
			98.305	0.66636	0.06836			98.305	0.5812	0.02782
			98.7195	0.65676	0.07682			98.7195	0.59236	0.03652
			99.134	0.66937	0.06415			99.134	0.56918	0.02961
			99.5485	0.65336	0.05885			99.5485	0.57756	0.03281
			99.963	0.67345	0.0623			99.963	0.57591	0.0438
			100.377	0.65221	0.05991			100.377	0.58799	0.04658
			100.792	0.65859	0.09212			100.792	0.59702	0.04084
			101.206	0.65616	0.06301			101.206	0.60042	0.05118
			101.621	0.66809	0.05544			101.621	0.59863	0.02908
			102.035	0.68033	0.07935			102.035	0.59003	0.03447
			102.45	0.66529	0.08519			102.45	0.5956	0.04501
			102.864	0.67729	0.0808			102.864	0.58932	0.02822
			103.279	0.67483	0.07281			103.279	0.60469	0.04964
			103.693	0.67086	0.07436			103.693	0.59018	0.03986
			104.108	0.67542	0.06152			104.108	0.59343	0.04928
			104.522	0.67472	0.09063			104.522	0.60638	0.05162
			104.937	0.68844	0.04665			104.937	0.60288	0.0282
			105.351	0.69165	0.06643			105.351	0.60986	0.03232
			105.766	0.66785	0.06918			105.766	0.6122	0.03533
			106.18	0.69103	0.07407			106.18	0.59183	0.04554
			106.595	0.68203	0.0699			106.595	0.60664	0.05495
			107.009	0.6783	0.07013			107.009	0.60524	0.04269
			107.424	0.67115	0.08161			107.424	0.58749	0.03642
			107.838	0.67594	0.05996			107.838	0.59212	0.04492
			108.253	0.68342	0.07959			108.253	0.6326	0.04284
			108.667	0.68679	0.0817			108.667	0.624	0.02098
			109.082	0.70362	0.09352			109.082	0.60153	0.04325
			109.496	0.68575	0.06114			109.496	0.61009	0.02271
			109.911	0.68653	0.08162			109.911	0.62149	0.04912
			110.325	0.68913	0.086			110.325	0.5978	0.02564
			110.74	0.70541	0.09816			110.74	0.61089	0.04086
			111.154	0.6988	0.08426			111.154	0.60908	0.06187
			111.569	0.68637	0.07722			111.569	0.6315	0.02664
			111.983	0.70891	0.08285			111.983	0.62079	0.0398
			112.398	0.70976	0.10271			112.398	0.61848	0.04196
			112.812	0.71675	0.1079			112.812	0.60095	0.05238
			113.227	0.7094	0.09563			113.227	0.62545	0.04113
			113.641	0.70469	0.08118			113.641	0.6158	0.04985
			114.056	0.70887	0.07969			114.056	0.63271	0.05218
			114.47	0.71139	0.08391			114.47	0.61941	0.045
			114.885	0.70548	0.07594			114.885	0.60463	0.04695
			115.299	0.70826	0.06784			115.299	0.64529	0.04318
			115.714	0.71608	0.09443			115.714	0.63598	0.02846
			116.128	0.71236	0.08555			116.128	0.62134	0.021
			116.543	0.70373	0.06894			116.543	0.6144	0.02584
			116.957	0.72539	0.07167			116.957	0.62916	0.01242
			117.372	0.69832	0.08523			117.372	0.62971	0.04021
			117.786	0.71563	0.07659			117.786	0.61771	0.03232
			118.201	0.72353	0.07328			118.201	0.61065	0.03222
			118.615	0.71529	0.07459			118.615	0.62023	0.05447
			119.029	0.72247	0.08327			119.029	0.64394	0.02958
			119.444	0.72011	0.08099			119.444	0.6446	0.03988
			119.858	0.73094	0.08147			119.858	0.62312	0.03369
			120.273	0.71638	0.08225			120.273	0.61529	0.04868
				--	--				--	--
				--	--				--	--
				--	--				--	--
				--	--				--	--
				--	--				--	--
				--	--				--	--
				--	--				--	--
				--	--				--	--
				--	--				--	--
				--	--				--	--
				--	--				--	--
				--	--				--	--
				--	--				--	--
				--	--				--	--
				--	--				--	--
				--	--				--	--
				--	--				--	--
				--	--				--	--
				--	--				--	--
				--	--				--	--
				--	--				--	--
				--	--				--	--
				--	--				--	--
				--	--				--	--
				--	--				--	--
				--	--				--	--
				--	--				--	--
				--	--				--	--
				--	--				--	--
				--	--				--	--
				--	--				--	--
				--	--				--	--
				--	--				--	--
				--	--				--	--
				--	--				--	--
				--	--				--	--
				--	--				--	--
				--	--				--	--
				--	--				--	--
				--	--				--	--
				--	--				--	--
				--	--				--	--
				--	--				--	--
				--	--				--	--
				--	--				--	--
				--	--				--	--
				--	--				--	--
				--	--				--	--
				--	--				--	--
				--	--				--	--
				--	--				--	--
				--	--				--	--
				--	--				--	--
				--	--				--	--
				--	--				--	--
				--	--				--	--
				--	--				--	--
				--	--				--	--
				--	--				--	--
				--	--				--	--
				--	--				--	--
				--	--				--	--
				--	--				--	--
				--	--				--	--
				--	--				--	--
				--	--				--	--
				--	--				--	--
				--	--				--	--
				--	--				--	--
				--	--				--	--
				--	--				--	--
				--	--				--	--
				--	--				--	--
				--	--				--	--
				--	--				--	--
				--	--				--	--
				--	--				--	--
				--	--				--	--
				--	--				--	--
				--	--				--	--
				--	--				--	--
				--	--				--	--
				--	--				--	--
				--	--				--	--
				--	--				--	--
				--	--				--	--
				--	--				--	--
				--	--				--	--
				--	--				--	--
				--	--				--	--
				--	--				--	--
				--	--				--	--
				--	--				--	--
				--	--				--	--
				--	--				--	--
				--	--				--	--
				--	--				--	--
				--	--				--	--
				--	--				--	--
				--	--				--	--
				--	--				--	--
				--	--				--	--
				--	--				--	--
				--	--				--	--
				--	--				--	--
				--	--				--	--
				--	--				--	--
				--	--				--	--
				--	--				--	--
				--	--				--	--
				--	--				--	--
				--	--				--	--
				--	--				--	--
				--	--				--	--
				--	--				--	--
				--	--				--	--
				--	--				--	--
				--	--				--	--
				--	--				--	--
				--	--				--	--
				--	--				--	--
				--	--				--	--
				--	--				--	--
				--	--				--	--
				--	--				--	--
				--	--				--	--
				--	--				--	--
				--	--				--	--
				--	--				--	--
				--	--				--	--
				--	--				--	--
				--	--				--	--
				--	--				--	--
				--	--				--	--
				--	--				--	--
				--	--				--	--
				--	--				--	--
				--	--				--	--
				--	--				--	--
				--	--				--	--
				--	--				--	--
				--	--				--	--
				--	--				--	--
				--	--				--	--
				--	--				--	--
				--	--				--	--
				--	--				--	--
				--	--				--	--
				--	--				--	--
				--	--				--	--
				--	--				--	--
				--	--				--	--
				--	--				--	--
				--	--				--	--
				--	--				--	--
				--	--				--	--
				--	--				--	--
				--	--				--	--
				--	--				--	--
				--	--				--	--
				--	--				--	--
				--	--				--	--
				--	--				--	--
				--	--				--	--
				--	--				--	--
				--	--				--	--
				--	--				--	--
				--	--				--	--
				--	--				--	--
				--	--				--	--
				--	--				--	--
				--	--				--	--
				--	--				--	--
				--	--				--	--
				--	--				--	--
				--	--				--	--
				--	--				--	--
				--	--				--	--
				--	--				--	--
				--	--				--	--
				--	--				--	--
				--	--				--	--
				--	--				--	--
				--	--				--	--
				--	--				--	--
				--	--				--	--
				--	--				--	--
				--	--				--	--
				--	--				--	--
				--	--				--	--
				--	--				--	--
				--	--				--	--
				--	--				--	--
				--	--				--	--
				--	--				--	--
				--	--				--	--
				--	--				--	--
				--	--				--	--
				--	--				--	--
				--	--				--	--
				--	--				--	--
				--	--				--	--
				--	--				--	--
				--	--				--	--
				--	--				--	--
				--	--				--	--
				--	--				--	--
				--	--				--	--
				--	--				--	--
				--	--				--	--
				--	--				--	--
				--	--				--	--
				--	--				--	--
				--	--				--	--
				--	--				--	--
				--	--				--	--
				--	--				--	--
				--	--				--	--
				--	--				--	--
				--	--				--	--
				--	--				--	--
				--	--				--	--
				--	--				--	--
				--	--				--	--
				--	--				--	--
				--	--				--	--
				--	--				--	--
				--	--				--	--
				--	--				--	--
				--	--				--	--
				--	--				--	--
				--	--				--	--
				--	--				--	--
				--	--				--	--
				--	--				--	--
				--	--				--	--
				--	--				--	--
				--	--				--	--
				--	--				--	--
				--	--				--	--
				--	--				--	--
				--	--				--	--
				--	--				--	--
				--	--				--	--
				--	--				--	--
				--	--				--	--
				--	--				--	--
				--	--				--	--
				--	--				--	--
				--	--				--	--
				--	--				--	--
				--	--				--	--
				--	--				--	--
				--	--				--	--
				--	--				--	--
				--	--				--	--
				--	--				--	--
				--	--				--	--
				--	--				--	--
				--	--				--	--
				--	--				--	--
				--	--				--	--
				--	--				--	--
				--	--				--	--
				--	--				--	--
				--	--				--	--
				--	--				--	--
				--	--				--	--
				--	--				--	--
				--	--				--	--
				--	--				--	--
				--	--				--	--
				--	--				--	--
				--	--				--	--
				--	--				--	--
				--	--				--	--
				--	--				--	--
				--	--				--	--
				--	--				--	--
				--	--				--	--
				--	--				--	--
				--	--				--	--
				--	--				--	--
				--	--				--	--
				--	--				--	--
				--	--				--	--
				--	--				--	--
				--	--				--	--
				--	--				--	--
				--	--				--	--
				--	--				--	--
				--	--				--	--
				--	--				--	--
				--	--				--	--
				--	--				--	--
				--	--				--	--
				--	--				--	--
				--	--				--	--
				--	--				--	--
				--	--				--	--
				--	--				--	--
				--	--				--	--
				--	--				--	--
				--	--				--	--
				--	--				--	--
				--	--				--	--
				--	--				--	--
				--	--				--	--
				--	--				--	--
				--	--				--	--
				--	--				--	--
				--	--				--	--
				--	--				--	--
				--	--				--	--
				--	--				--	--
				--	--				--	--
				--	--				--	--
				--	--				--	--
				--	--				--	--
				--	--				--	--
				--	--				--	--
				--	--				--	--
				--	--				--	--
				--	--				--	--
				--	--				--	--
				--	--				--	--
				--	--				--	--
				--	--				--	--
				--	--				--	--
				--	--				--	--
				--	--				--	--
				--	--				--	--
				--	--				--	--
				--	--				--	--
				--	--				--	--
				--	--				--	--
				--	--				--	--
				--	--				--	--
				--	--				--	--
				--	--				--	--
				--	--				--	--
				--	--				--	--
				--	--				--	--
				--	--				--	--
				--	--				--	--
				--	--				--	--
				--	--				--	--
				--	--				--	--
				--	--				--	--
				--	--				--	--
				--	--				--	--
				--	--				--	--
				--	--				--	--
				--	--				--	--
				--	--				--	--
				--	--				--	--
				--	--				--	--
				--	--				--	--
				--	--				--	--
				--	--				--	--
				--	--				--	--
				--	--				--	--
				--	--				--	--
				--	--				--	--
				--	--				--	--
				--	--				--	--
				--	--				--	--
				--	--				--	--
				--	--				--	--
				--	--				--	--
				--	--				--	--
				--	--				--	--
				--	--				--	--
				--	--				--	--
				--	--				--	--
				--	--				--	--
				--	--				--	--
				--	--				--	--
				--	--				--	--
				--	--				--	--
				--	--				--	--
				--	--				--	--
				--	--				--	--
				--	--				--	--
				--	--				--	--
				--	--				--	--
				--	--				--	--
				--	--				--	--
				--	--				--	--
				--	--				--	--
				--	--				--	--
				--	--				--	--
				--	--				--	--
				--	--				--	--
				--	--				--	--
				--	--				--	--
				--	--				--	--
				--	--				--	--
				--	--				--	--
				--	--				--	--
				--	--				--	--
				--	--				--	--
				--	--				--	--
				--	--				--	--
				--	--				--	--
				--	--				--	--
				--	--				--	--
				--	--				--	--
				--	--				--	--
				--	--				--	--
				--	--				--	--
				--	--				--	--
				--	--				--	--
				--	--				--	--
				--	--				--	--
				--	--				--	--
				--	--				--	--
				--	--				--	--
				--	--				--	--
				--	--				--	--
				--	--				--	--
				--	--				--	--
				--	--				--	--
				--	--				--	--
				--	--				--	--
				--	--				--	--
				--	--				--	--
				--	--				--	--
				--	--				--	--
				--	--				--	--
				--	--				--	--
				--	--				--	--
				--	--				--	--
				--	--				--	--
				--	--				--	--
				--	--				--	--
				--	--				--	--
				--	--				--	--
				--	--				--	--
				--	--				--	--
				--	--				--	--
				--	--				--	--
				--	--				--	--
				--	--				--	--
				--	--				--	--
				--	--				--	--
				--	--				--	--
				--	--				--	--
				--	--				--	--
				--	--				--	--
				--	--				--	--
				--	--				--	--
				--	--				--	--

## Sheet: Fig. 4d
	Fig. 4d	Interaction of FUS with iodide-modified silver nanoparticles (Ag IMNPs) and single-droplet SERS
		Without SERS (50x_5 mW laser power)			Without SERS (50x_500 mW laser power)			With SERS (50x_5 mW laser power)
		Raman Shift (cm-1)	Raman Intensity		Raman Shift (cm-1)	Raman Intensity		Raman Shift (cm-1)	Raman Intensity
		1800.4	37.0843		1800.4	50.1315		1800.29	-46.2588
		1799.57	7.78012		1799.57	68.7583		1799.47	-116.947
		1798.75	-30.6217		1798.75	93.2126		1798.64	-203.11
		1797.93	-34.7172		1797.93	119.113		1797.82	-318.354
		1797.11	-45.0222		1797.11	140.66		1797	-365.385
		1796.28	-39.3566		1796.28	149.755		1796.18	-433.154
		1795.46	-22.0911		1795.46	149.065		1795.35	-415.254
		1794.64	25.2422		1794.64	147.13		1794.53	-342.487
		1793.81	70.3237		1793.81	148.16		1793.71	-223.038
		1792.99	58.5466		1792.99	151.291		1792.88	-77.1495
		1792.17	9.22858		1792.17	153.604		1792.06	-20.7573
		1791.34	-4.07935		1791.34	153.724		1791.23	-1.24109
		1790.52	-16.2091		1790.52	148.188		1790.41	-10.4282
		1789.69	-28.6531		1789.69	133.219		1789.59	-78.7506
		1788.87	-29.7264		1788.87	115.329		1788.76	-145.003
		1788.04	-29.4013		1788.04	105.557		1787.94	-240.717
		1787.22	-25.2476		1787.22	106.356		1787.11	-213.578
		1786.4	19.0395		1786.4	113.722		1786.29	-163.047
		1785.57	19.1737		1785.57	126.467		1785.46	-89.7163
		1784.75	62.1198		1784.75	145.653		1784.64	-3.56214
		1783.92	97.1789		1783.92	164.648		1783.81	101.697
		1783.1	66.7682		1783.1	176.169		1782.99	163.514
		1782.27	63.1025		1782.27	176.862		1782.16	87.9109
		1781.44	29.3344		1781.44	167.615		1781.34	7.51103
		1780.62	7.3001		1780.62	144.265		1780.51	-31.3252
		1779.79	22.9567		1779.79	107.14		1779.69	-82.0855
		1778.97	18.1053		1778.97	69.4244		1778.86	-104.754
		1778.14	-1.10337		1778.14	44.5999		1778.03	-113.65
		1777.32	-37.6134		1777.32	35.7128		1777.21	-3.32829
		1776.49	-119.172		1776.49	41.8679		1776.38	24.4557
		1775.66	-113.499		1775.66	55.7948		1775.56	37.2477
		1774.84	-137.637		1774.84	68.3157		1774.73	72.079
		1774.01	-126.19		1774.01	65.3833		1773.9	130.814
		1773.18	-89.0118		1773.18	44.0667		1773.08	144.557
		1772.36	-51.0281		1772.36	16.246		1772.25	147.792
		1771.53	-46.6136		1771.53	-8.31429		1771.42	224.699
		1770.7	-17.4837		1770.7	-24.4607		1770.59	334.235
		1769.87	-33.8793		1769.87	-29.9326		1769.77	328.747
		1769.05	-11.6286		1769.05	-31.2125		1768.94	301.5
		1768.22	-13.3611		1768.22	-35.4612		1768.11	276.386
		1767.39	-2.89278		1767.39	-50.4553		1767.28	235.181
		1766.56	16.573		1766.56	-72.6472		1766.45	209.205
		1765.73	26.0795		1765.73	-88.492		1765.63	202.237
		1764.91	29.7981		1764.91	-91.8086		1764.8	153.64
		1764.08	48.7357		1764.08	-77.1424		1763.97	158.077
		1763.25	10.926		1763.25	-49.2143		1763.14	94.3589
		1762.42	24.1696		1762.42	-23.4887		1762.31	100.644
		1761.59	26.2116		1761.59	-12.4255		1761.48	78.0012
		1760.76	20.0587		1760.76	-28.8306		1760.65	27.9882
		1759.93	-7.08205		1759.93	-70.8189		1759.83	80.3149
		1759.1	-37.6102		1759.1	-125.019		1759	115.086
		1758.27	-26.1142		1758.27	-177.568		1758.17	70.4723
		1757.44	-29.185		1757.44	-206.365		1757.34	166.622
		1756.61	5.2726		1756.61	-201.034		1756.51	181.14
		1755.78	63.5485		1755.78	-164.252		1755.68	225.889
		1754.95	63.6101		1754.95	-107.365		1754.85	181.119
		1754.12	51.3943		1754.12	-53.2004		1754.02	165.321
		1753.29	10.9211		1753.29	-14.3607		1753.19	231.542
		1752.46	3.94642		1752.46	-0.1014		1752.36	283.415
		1751.63	27.3004		1751.63	-11.8822		1751.53	325.096
		1750.8	19.8953		1750.8	-38.0708		1750.7	315.364
		1749.97	92.985		1749.97	-69.6291		1749.86	196.951
		1749.14	113.423		1749.14	-101.522		1749.03	136.114
		1748.31	84.6643		1748.31	-131.838		1748.2	67.4127
		1747.48	71.8635		1747.48	-158.154		1747.37	65.1342
		1746.65	60.2749		1746.65	-170.124		1746.54	139.164
		1745.82	58.1701		1745.82	-165.848		1745.71	230.672
		1744.98	92.8073		1744.98	-141.836		1744.88	309.895
		1744.15	72.2545		1744.15	-97.7446		1744.04	248.307
		1743.32	111.397		1743.32	-42.6876		1743.21	256.421
		1742.49	128.139		1742.49	12.2874		1742.38	189.99
		1741.66	106.293		1741.66	56.4434		1741.55	95.3561
		1740.82	119.697		1740.82	86.1105		1740.72	58.8329
		1739.99	82.8447		1739.99	102.047		1739.88	2.07428
		1739.16	44.1235		1739.16	99.9868		1739.05	35.1317
		1738.33	51.1395		1738.33	85.0305		1738.22	7.30032
		1737.49	22.121		1737.49	63.4179		1737.38	5.22494
		1736.66	53.648		1736.66	42.2987		1736.55	123.813
		1735.83	37.1059		1735.83	31.1216		1735.72	49.6835
		1734.99	47.3351		1734.99	32.9688		1734.88	-18.0747
		1734.16	63.0066		1734.16	49.9839		1734.05	32.9932
		1733.33	56.3073		1733.33	77.303		1733.22	-12.2342
		1732.49	46.0595		1732.49	101.054		1732.38	-22.6092
		1731.66	43.4991		1731.66	114.454		1731.55	-71.2746
		1730.82	34.2247		1730.82	115.567		1730.72	-61.1761
		1729.99	32.4118		1729.99	110.375		1729.88	56.3749
		1729.15	0.46318		1729.15	106.942		1729.05	73.9573
		1728.32	19.5644		1728.32	109.823		1728.21	144.327
		1727.49	-2.8911		1727.49	125.822		1727.38	234.629
		1726.65	50.9955		1726.65	154.468		1726.54	229.978
		1725.82	38.3945		1725.82	184.99		1725.71	210.301
		1724.98	24.817		1724.98	208.565		1724.87	181.077
		1724.15	33.8441		1724.15	218.901		1724.04	114.027
		1723.31	18.7416		1723.31	217.23		1723.2	87.8929
		1722.47	2.96402		1722.47	206.821		1722.37	31.9458
		1721.64	-18.2347		1721.64	194.078		1721.53	-49.4171
		1720.8	-40.9073		1720.8	191.852		1720.69	-61.4763
		1719.97	-10.4924		1719.97	211.426		1719.86	-14.0012
		1719.13	-2.88008		1719.13	252.175		1719.02	46.3776
		1718.29	59.9376		1718.29	310.601		1718.19	110.542
		1717.46	75.1467		1717.46	378.919		1717.35	165.779
		1716.62	39.201		1716.62	447.619		1716.51	175.855
		1715.79	-18.104		1715.79	504.283		1715.68	156.749
		1714.95	-39.0442		1714.95	542.078		1714.84	96.7346
		1714.11	-66.6581		1714.11	563.478		1714	79.0709
		1713.27	-97.2421		1713.27	576.735		1713.17	-20.1103
		1712.44	-62.8076		1712.44	583.47		1712.33	-116.597
		1711.6	-53.2683		1711.6	592.077		1711.49	-129.279
		1710.76	-73.818		1710.76	609.408		1710.65	-134.305
		1709.92	-111.024		1709.92	634.147		1709.82	-80.5282
		1709.09	-124.357		1709.09	664.274		1708.98	-166.68
		1708.25	-110.534		1708.25	701.325		1708.14	-157.857
		1707.41	-107.227		1707.41	744.987		1707.3	-184.915
		1706.57	-116.756		1706.57	795.506		1706.46	-171.464
		1705.73	-86.3896		1705.73	845.386		1705.63	-194.032
		1704.9	-98.1976		1704.9	898.612		1704.79	-136.92
		1704.06	-86.6089		1704.06	956.914		1703.95	-117.912
		1703.22	-67.5039		1703.22	1019.46		1703.11	-31.1439
		1702.38	-42.083		1702.38	1092.87		1702.27	-66.2212
		1701.54	-63.6497		1701.54	1182.75		1701.43	-19.1911
		1700.7	-30.0839		1700.7	1286.15		1700.59	-45.2796
		1699.86	-3.12517		1699.86	1397.06		1699.75	17.2196
		1699.02	29.571		1699.02	1496.96		1698.91	-41.1918
		1698.18	16.27		1698.18	1577.43		1698.07	-54.9451
		1697.34	25.6336		1697.34	1626.56		1697.23	-52.7058
		1696.5	21.3877		1696.5	1645.15		1696.39	-82.9205
		1695.66	-36.7583		1695.66	1645.39		1695.55	15.5253
		1694.82	-54.579		1694.82	1643.56		1694.71	-16.2746
		1693.98	-64.8059		1693.98	1655.89		1693.87	-60.3932
		1693.14	-53.256		1693.14	1692.42		1693.03	-136.11
		1692.3	-24.0792		1692.3	1748.68		1692.19	-177.546
		1691.46	-36.8926		1691.46	1817.93		1691.35	-266.298
		1690.62	-22.9163		1690.62	1884.52		1690.51	-294.083
		1689.78	5.37886		1689.78	1940.85		1689.67	-331.012
		1688.94	-28.8983		1688.94	1981.08		1688.83	-165.674
		1688.1	-0.19298		1688.1	2009.74		1687.99	-74.7958
		1687.25	14.5617		1687.25	2037.5		1687.14	37.8548
		1686.41	46.2473		1686.41	2072.29		1686.3	96.023
		1685.57	60.4521		1685.57	2116.27		1685.46	170.932
		1684.73	20.9902		1684.73	2162.42		1684.62	42.7536
		1683.89	-18.0551		1683.89	2204.48		1683.78	-20.2202
		1683.04	-25.4128		1683.04	2237.4		1682.93	-35.0521
		1682.2	-33.8088		1682.2	2257.14		1682.09	2.62695
		1681.36	-29.4909		1681.36	2273.39		1681.25	105.545
		1680.52	25.5679		1680.52	2295.29		1680.41	142.195
		1679.67	94.1053		1679.67	2328.69		1679.56	210.688
		1678.83	125.514		1678.83	2369.43		1678.72	192.076
		1677.99	164.589		1677.99	2399.37		1677.88	187.004
		1677.14	179.375		1677.14	2408.7		1677.04	136.288
		1676.3	168.617		1676.3	2393.69		1676.19	152.345
		1675.46	157.393		1675.46	2359.66		1675.35	128.783
		1674.61	104.722		1674.61	2323.24		1674.5	129.412
		1673.77	60.9723		1673.77	2297.62		1673.66	76.7931
		1672.93	124.154		1672.93	2295.2		1672.82	146.085
		1672.08	139.871		1672.08	2316.11		1671.97	152.348
		1671.24	221.433		1671.24	2348.32		1671.13	222.882
		1670.39	245.702		1670.39	2384.13		1670.28	180.255
		1669.55	230.961		1669.55	2423.43		1669.44	230.672
		1668.7	204.306		1668.7	2463.44		1668.59	174.84
		1667.86	175.517		1667.86	2496.91		1667.75	90.4008
		1667.01	107.13		1667.01	2516.49		1666.9	56.8731
		1666.17	108.521		1666.17	2519.32		1666.06	168.397
		1665.32	106.517		1665.32	2502.73		1665.21	148.289
		1664.48	66.903		1664.48	2465.93		1664.37	111.237
		1663.63	48.4186		1663.63	2418.46		1663.52	152.483
		1662.79	66.8384		1662.79	2380.06		1662.68	136.758
		1661.94	86.3634		1661.94	2359.09		1661.83	133.207
		1661.1	80.9374		1661.1	2352.28		1660.99	107.388
		1660.25	57.0321		1660.25	2354.17		1660.14	144.761
		1659.4	37.3118		1659.4	2357.33		1659.29	310.017
		1658.56	64.2673		1658.56	2349.42		1658.45	319.041
		1657.71	71.562		1657.71	2319.2		1657.6	310.151
		1656.86	98.6065		1656.86	2266.79		1656.75	416.154
		1656.02	118.411		1656.02	2199.87		1655.91	329.126
		1655.17	132.465		1655.17	2124.52		1655.06	253.287
		1654.32	94.864		1654.32	2046.51		1654.21	205.148
		1653.47	118.36		1653.47	1977.82		1653.36	190.221
		1652.63	142.793		1652.63	1927.59		1652.52	227.528
		1651.78	149.998		1651.78	1896.75		1651.67	257.441
		1650.93	143.404		1650.93	1882.74		1650.82	261.952
		1650.08	61.7223		1650.08	1884.29		1649.97	291.812
		1649.24	-3.29353		1649.24	1891.61		1649.13	221.604
		1648.39	-45.0091		1648.39	1896.49		1648.28	94.966
		1647.54	-94.7372		1647.54	1889.66		1647.43	117.73
		1646.69	-50.1424		1646.69	1870.57		1646.58	80.0116
		1645.84	13.7341		1645.84	1834.47		1645.73	133.316
		1644.99	16.5526		1644.99	1779.95		1644.88	208.13
		1644.14	22.8503		1644.14	1707.47		1644.03	218.121
		1643.3	-10.7734		1643.3	1623.6		1643.19	152.486
		1642.45	-10.1669		1642.45	1533.42		1642.34	134.692
		1641.6	-28.8708		1641.6	1449.86		1641.49	85.7854
		1640.75	-11.1661		1640.75	1381.44		1640.64	131.036
		1639.9	-15.7165		1639.9	1338.03		1639.79	185.265
		1639.05	28.8284		1639.05	1318.45		1638.94	291.414
		1638.2	39.742		1638.2	1314.87		1638.09	305.387
		1637.35	79.6589		1637.35	1314.31		1637.24	310.223
		1636.5	67.7811		1636.5	1305.88		1636.39	214.512
		1635.65	69.8349		1635.65	1283.47		1635.54	255.425
		1634.8	34.8948		1634.8	1245.88		1634.69	169.704
		1633.95	22.7507		1633.95	1198.5		1633.84	174.1
		1633.1	-7.12981		1633.1	1154.98		1632.99	225.265
		1632.24	-34.2928		1632.24	1129.14		1632.13	306.34
		1631.39	-11.6677		1631.39	1125.41		1631.28	339.019
		1630.54	42.3476		1630.54	1144.69		1630.43	411.645
		1629.69	54.7507		1629.69	1175.65		1629.58	616.223
		1628.84	65.5005		1628.84	1204.16		1628.73	845.991
		1627.99	48.9899		1627.99	1213.66		1627.88	855.733
		1627.14	42.3753		1627.14	1200.71		1627.03	957.644
		1626.28	19.4118		1626.28	1173.48		1626.17	1002.63
		1625.43	17.2651		1625.43	1150.21		1625.32	995.619
		1624.58	69.3139		1624.58	1148.41		1624.47	908.605
		1623.73	73.5267		1623.73	1180.35		1623.62	935.395
		1622.87	90.75		1622.87	1238.94		1622.76	1031.89
		1622.02	118.807		1622.02	1313.03		1621.91	1041.41
		1621.17	90.8845		1621.17	1382.42		1621.06	980.949
		1620.32	70.9104		1620.32	1429.76		1620.21	1039.61
		1619.46	54.4922		1619.46	1444.73		1619.35	1058.29
		1618.61	80.5124		1618.61	1432.07		1618.5	1077.76
		1617.76	60.4605		1617.76	1403		1617.65	1077.39
		1616.9	56.5576		1616.9	1367.19		1616.79	1192.39
		1616.05	90.6959		1616.05	1331.98		1615.94	1202.24
		1615.2	139.219		1615.2	1309.95		1615.08	1212.93
		1614.34	159.931		1614.34	1298.67		1614.23	1288.29
		1613.49	144.5		1613.49	1287.34		1613.38	1444.06
		1612.63	153.665		1612.63	1264.15		1612.52	1472.43
		1611.78	142.842		1611.78	1225.72		1611.67	1484.81
		1610.92	110.425		1610.92	1170.35		1610.81	1424.59
		1610.07	99.578		1610.07	1095.47		1609.96	1472.79
		1609.21	99.8674		1609.21	1008.61		1609.1	1432.51
		1608.36	107.196		1608.36	927.4		1608.25	1435.38
		1607.5	108.736		1607.5	862.217		1607.39	1458.98
		1606.65	94.2533		1606.65	816.621		1606.54	1461.49
		1605.79	41.9829		1605.79	791.781		1605.68	1343.72
		1604.94	-7.93356		1604.94	784.998		1604.83	1154.75
		1604.08	-5.40132		1604.08	789.784		1603.97	1058.3
		1603.23	-18.9032		1603.23	789.461		1603.11	1007.8
		1602.37	5.49066		1602.37	778.293		1602.26	959.074
		1601.51	49.3394		1601.51	756.329		1601.4	986.082
		1600.66	53.1988		1600.66	723.553		1600.55	1005.64
		1599.8	110.725		1599.8	680.721		1599.69	1061.36
		1598.94	47.9301		1598.94	631.194		1598.83	1090
		1598.09	41.4977		1598.09	574.069		1597.98	1089
		1597.23	43.3955		1597.23	514.102		1597.12	1177.63
		1596.37	20.8105		1596.37	451.061		1596.26	1193.87
		1595.52	42.6766		1595.52	398.604		1595.4	1172.37
		1594.66	67.6632		1594.66	363.136		1594.55	1220.48
		1593.8	34.8765		1593.8	343.348		1593.69	1184.6
		1592.94	58.5914		1592.94	336.941		1592.83	1159.75
		1592.08	32.7133		1592.08	335.225		1591.97	1209.67
		1591.23	41.8582		1591.23	325.06		1591.12	1243.88
		1590.37	35.1822		1590.37	301.254		1590.26	1297.89
		1589.51	33.4699		1589.51	261.665		1589.4	1313.64
		1588.65	56.0684		1588.65	219.416		1588.54	1266.37
		1587.79	56.8521		1587.79	183.015		1587.68	1302.07
		1586.93	28.8979		1586.93	155.794		1586.82	1156.8
		1586.08	24.3117		1586.08	143.332		1585.96	1026.16
		1585.22	-17.864		1585.22	138.836		1585.11	1020.03
		1584.36	-72.8588		1584.36	133.793		1584.25	1006.81
		1583.5	-85.5376		1583.5	119.875		1583.39	937.315
		1582.64	-67.4581		1582.64	90.3022		1582.53	871.766
		1581.78	-52.6466		1581.78	52.2017		1581.67	827.337
		1580.92	-33.0342		1580.92	13.8832		1580.81	782.894
		1580.06	-23.0216		1580.06	-23.4733		1579.95	739.603
		1579.2	19.7354		1579.2	-50.9815		1579.09	654.847
		1578.34	-0.63101		1578.34	-72.8983		1578.23	640.335
		1577.48	-2.20692		1577.48	-88.1774		1577.37	563.773
		1576.62	-11.6282		1576.62	-98.631		1576.51	413.368
		1575.76	10.6406		1575.76	-103.885		1575.65	347.555
		1574.9	-3.5629		1574.9	-94.1482		1574.79	291.891
		1574.04	9.33744		1574.04	-72.7716		1573.92	281.637
		1573.17	39.3936		1573.17	-53.442		1573.06	335.518
		1572.31	59.4821		1572.31	-39.303		1572.2	362.95
		1571.45	56.5547		1571.45	-41.8272		1571.34	369.475
		1570.59	32.8099		1570.59	-62.4512		1570.48	275.932
		1569.73	-26.0037		1569.73	-96.3255		1569.62	182.071
		1568.87	-38.5445		1568.87	-128.672		1568.76	146.07
		1568.01	-57.3496		1568.01	-141.253		1567.89	179.672
		1567.14	-49.4173		1567.14	-139.087		1567.03	234.597
		1566.28	-5.94143		1566.28	-128.055		1566.17	215.643
		1565.42	7.28698		1565.42	-112.694		1565.31	229.312
		1564.56	10.6398		1564.56	-102.16		1564.44	188.012
		1563.69	-31.4392		1563.69	-103.267		1563.58	148.598
		1562.83	-38.9941		1562.83	-111.405		1562.72	164.675
		1561.97	-54.1322		1561.97	-114.612		1561.86	239.31
		1561.1	3.05199		1561.1	-104.11		1560.99	319.046
		1560.24	25.5182		1560.24	-84.494		1560.13	279.048
		1559.38	68.3911		1559.38	-56.0677		1559.27	201.312
		1558.51	37.061		1558.51	-27.3493		1558.4	131.161
		1557.65	6.5758		1557.65	-1.86811		1557.54	78.0867
		1556.79	-41.5029		1556.79	18.1013		1556.67	49.2182
		1555.92	-37.3142		1555.92	39.8345		1555.81	101.046
		1555.06	-42.9343		1555.06	69.4361		1554.95	232.216
		1554.19	2.99679		1554.19	104.086		1554.08	214.55
		1553.33	11.785		1553.33	136.998		1553.22	167.43
		1552.46	-21.7096		1552.46	159.9		1552.35	118.15
		1551.6	-68.254		1551.6	157.83		1551.49	93.5804
		1550.73	-71.8136		1550.73	131.914		1550.62	11.365
		1549.87	-73.6683		1549.87	86.96		1549.76	106.856
		1549	-80.3682		1549	36.3668		1548.89	122.368
		1548.14	-52.8456		1548.14	-8.34365		1548.03	221.136
		1547.27	-4.4346		1547.27	-46.6525		1547.16	221.896
		1546.41	40.5149		1546.41	-74.687		1546.29	317.599
		1545.54	19.2099		1545.54	-93.7952		1545.43	314.65
		1544.68	34.5808		1544.68	-109.204		1544.56	231.757
		1543.81	61.8773		1543.81	-113.996		1543.7	107.271
		1542.94	24.3879		1542.94	-107.86		1542.83	161.297
		1542.08	-5.9051		1542.08	-88.9879		1541.96	52.0018
		1541.21	1.723		1541.21	-62.4673		1541.1	52.7209
		1540.34	40.3497		1540.34	-40.1744		1540.23	112.329
		1539.48	30.4075		1539.48	-23.7714		1539.36	199.439
		1538.61	-13.7504		1538.61	-18.6604		1538.5	211.582
		1537.74	-14.8905		1537.74	-26.8757		1537.63	191.77
		1536.87	1.48183		1536.87	-40.1239		1536.76	179.022
		1536.01	-43.4808		1536.01	-57.7126		1535.89	119.557
		1535.14	-26.3441		1535.14	-76.5536		1535.03	62.1481
		1534.27	-29.9528		1534.27	-95.0685		1534.16	55.4794
		1533.4	-25.539		1533.4	-106.909		1533.29	82.6228
		1532.54	-12.4001		1532.54	-101.461		1532.42	16.4905
		1531.67	-24.2865		1531.67	-75.6177		1531.55	-19.5056
		1530.8	23.5101		1530.8	-33.2816		1530.69	1.79665
		1529.93	54.5794		1529.93	19.5703		1529.82	-14.1397
		1529.06	70.7571		1529.06	67.0525		1528.95	-45.4157
		1528.19	45.6646		1528.19	97.7221		1528.08	2.19712
		1527.32	15.2097		1527.32	104.047		1527.21	36.6468
		1526.45	-47.9258		1526.45	91.1899		1526.34	53.7153
		1525.58	-21.7672		1525.58	69.8274		1525.47	18.6367
		1524.72	-12.5569		1524.72	53.12		1524.6	-53.4508
		1523.85	11.3836		1523.85	43.9527		1523.73	-17.9807
		1522.98	47.467		1522.98	42.6326		1522.86	-50.7734
		1522.11	95.0944		1522.11	43.9512		1521.99	-27.6298
		1521.24	65.5615		1521.24	43.4078		1521.12	15.2384
		1520.37	58.8755		1520.37	32.2964		1520.25	58.8478
		1519.5	29.7825		1519.5	12.4498		1519.38	126.241
		1518.62	42.733		1518.62	-13.2575		1518.51	137.405
		1517.75	41.6153		1517.75	-35.1998		1517.64	36.5283
		1516.88	-10.6934		1516.88	-51.6031		1516.77	91.6584
		1516.01	-62.8623		1516.01	-60.5975		1515.9	41.4317
		1515.14	-81.7723		1515.14	-60.0673		1515.03	20.0299
		1514.27	-93.7233		1514.27	-50.1434		1514.16	65.3833
		1513.4	-66.4716		1513.4	-38.7737		1513.29	168.601
		1512.53	-11.564		1512.53	-29.389		1512.41	191.351
		1511.66	9.43369		1511.66	-30.4567		1511.54	210.752
		1510.78	66.6867		1510.78	-40.5656		1510.67	160.534
		1509.91	41.4944		1509.91	-58.3795		1509.8	190.086
		1509.04	9.28832		1509.04	-77.3223		1508.93	131.779
		1508.17	-13.9186		1508.17	-86.0445		1508.05	127.709
		1507.29	-17.2155		1507.29	-74.6078		1507.18	245.987
		1506.42	-38.5155		1506.42	-45.1056		1506.31	320.416
		1505.55	-11.1759		1505.55	-4.51161		1505.44	278.126
		1504.68	8.4866		1504.68	29.7619		1504.56	377.516
		1503.8	18.2266		1503.8	48.4135		1503.69	409.713
		1502.93	4.49686		1502.93	47.3562		1502.82	472.827
		1502.06	-38.7654		1502.06	30.3875		1501.94	501.699
		1501.18	-104.005		1501.18	6.63121		1501.07	538.004
		1500.31	-119.399		1500.31	-10.3027		1500.2	562.208
		1499.44	-125.803		1499.44	-10.7845		1499.32	605.558
		1498.56	-103.103		1498.56	9.08578		1498.45	596.869
		1497.69	-36.3835		1497.69	36.0537		1497.57	684.186
		1496.81	-10.3702		1496.81	61.5036		1496.7	716.916
		1495.94	17.9733		1495.94	78.9382		1495.82	692.818
		1495.06	-8.23959		1495.06	81.8778		1494.95	690.142
		1494.19	-47.1712		1494.19	66.8876		1494.08	732.5
		1493.31	-36.7315		1493.31	44.4762		1493.2	740.911
		1492.44	-12.6439		1492.44	33.1714		1492.33	875.21
		1491.56	-9.22451		1491.56	40.3298		1491.45	922.982
		1490.69	22.6125		1490.69	59.8024		1490.57	1164.57
		1489.81	21.1643		1489.81	86.5879		1489.7	1323.89
		1488.94	14.9878		1488.94	112.169		1488.82	1411
		1488.06	-64.4451		1488.06	121.169		1487.95	1519.51
		1487.19	-106.158		1487.19	108.656		1487.07	1702.05
		1486.31	-130.529		1486.31	88.8356		1486.2	1869.54
		1485.43	-99.3611		1485.43	82.8005		1485.32	2073.07
		1484.56	-40.7083		1484.56	101.221		1484.44	2240.53
		1483.68	8.51649		1483.68	149.382		1483.57	2540.69
		1482.8	102.453		1482.8	218.133		1482.69	2801.2
		1481.93	173.206		1481.93	291.643		1481.81	3068.65
		1481.05	105.811		1481.05	344.993		1480.94	3350.3
		1480.17	84.2527		1480.17	369.681		1480.06	3648.36
		1479.29	8.85462		1479.29	370.35		1479.18	3974.7
		1478.42	-30.9666		1478.42	362.209		1478.3	4213.3
		1477.54	-51.428		1477.54	367.662		1477.43	4504.7
		1476.66	-32.2677		1476.66	403.675		1476.55	4757.89
		1475.78	-11.5481		1475.78	466.797		1475.67	5116.55
		1474.91	9.53759		1474.91	548.567		1474.79	5409.96
		1474.03	14.5925		1474.03	627.82		1473.91	5743.01
		1473.15	8.85917		1473.15	691.194		1473.04	6018.24
		1472.27	18.5821		1472.27	724.728		1472.16	6319.53
		1471.39	-3.35743		1471.39	731.593		1471.28	6486.74
		1470.51	30.1625		1470.51	727.944		1470.4	6694.57
		1469.63	62.5899		1469.63	726.956		1469.52	6932.23
		1468.76	27.2569		1468.76	737.904		1468.64	7303
		1467.88	-0.90085		1467.88	766.605		1467.76	7514.07
		1467	9.5215		1467	810.719		1466.88	7699.61
		1466.12	-13.7868		1466.12	870.541		1466	7843.32
		1465.24	39.3895		1465.24	935.205		1465.12	8013.3
		1464.36	54.1283		1464.36	1003.53		1464.24	8074.29
		1463.48	88.4606		1463.48	1070.29		1463.36	8076.5
		1462.6	139.54		1462.6	1132.01		1462.48	8147.23
		1461.72	145.025		1461.72	1190.29		1461.6	8291.33
		1460.84	67.949		1460.84	1235.92		1460.72	8319.96
		1459.95	42.9573		1459.95	1265.69		1459.84	8367.09
		1459.07	42.6975		1459.07	1283.6		1458.96	8474.17
		1458.19	95.5371		1458.19	1288.59		1458.08	8620.26
		1457.31	128.102		1457.31	1285.85		1457.2	8689.86
		1456.43	121.642		1456.43	1275.06		1456.32	8822
		1455.55	188.821		1455.55	1265.09		1455.43	8800.17
		1454.67	184.692		1454.67	1268.48		1454.55	8753.38
		1453.79	127.965		1453.79	1282.73		1453.67	8701.76
		1452.9	106.667		1452.9	1312.05		1452.79	8598.83
		1452.02	97.686		1452.02	1352.66		1451.91	8491.94
		1451.14	87.8808		1451.14	1393.1		1451.02	8521.56
		1450.26	29.0037		1450.26	1417.28		1450.14	8561.57
		1449.37	-16.7529		1449.37	1410.34		1449.26	8723.56
		1448.49	33.4265		1448.49	1368.62		1448.38	8781.24
		1447.61	27.6261		1447.61	1303.13		1447.49	8814.86
		1446.73	3.2269		1446.73	1228.81		1446.61	8835.38
		1445.84	-20.1096		1445.84	1165.46		1445.73	8804.24
		1444.96	-69.4091		1444.96	1119.21		1444.84	8770.07
		1444.08	-110.799		1444.08	1089.56		1443.96	8841.47
		1443.19	-163.764		1443.19	1062.97		1443.08	8731.69
		1442.31	-164.028		1442.31	1027.37		1442.19	8619.41
		1441.42	-76.0501		1441.42	974.319		1441.31	8495.85
		1440.54	-24.8859		1440.54	908.751		1440.43	8265.51
		1439.66	-3.14984		1439.66	844.46		1439.54	7998.3
		1438.77	8.11729		1438.77	789.742		1438.66	7654.93
		1437.89	-32.2169		1437.89	746.901		1437.77	7306.29
		1437	-61.8316		1437	716.854		1436.89	6889.84
		1436.12	-153.958		1436.12	693.785		1436	6324.83
		1435.23	-175.928		1435.23	672.096		1435.12	5811.99
		1434.35	-159.922		1434.35	650.392		1434.23	5213.13
		1433.46	-146.332		1433.46	626.578		1433.35	4689.93
		1432.58	-154.073		1432.58	603.801		1432.46	4245.36
		1431.69	-130.748		1431.69	575.348		1431.58	3762.06
		1430.81	-111.701		1430.81	542.383		1430.69	3353.81
		1429.92	-65.0203		1429.92	508.959		1429.8	2962.09
		1429.03	-63.5381		1429.03	483.017		1428.92	2643.14
		1428.15	-19.9489		1428.15	469.141		1428.03	2322.66
		1427.26	-0.14198		1427.26	477.894		1427.15	2009.84
		1426.37	-11.1359		1426.37	503.007		1426.26	1786.77
		1425.49	-13.5352		1425.49	535.267		1425.37	1621.8
		1424.6	-4.07531		1424.6	556.659		1424.49	1443.63
		1423.71	-3.95439		1423.71	564.258		1423.6	1260.45
		1422.83	37.8131		1422.83	556.132		1422.71	1117.65
		1421.94	50.7266		1421.94	541.317		1421.82	946.989
		1421.05	34.9571		1421.05	527.712		1420.94	779.27
		1420.16	18.2456		1420.16	530.848		1420.05	706.039
		1419.28	-42.7559		1419.28	549.142		1419.16	644.906
		1418.39	-15.4471		1418.39	572.171		1418.27	676.324
		1417.5	-9.8886		1417.5	582.21		1417.39	624.316
		1416.61	-6.31847		1416.61	572.042		1416.5	603.352
		1415.72	7.55911		1415.72	532.747		1415.61	646.83
		1414.84	-22.3437		1414.84	471.469		1414.72	679.2
		1413.95	-36.978		1413.95	401.227		1413.83	694.332
		1413.06	-47.0764		1413.06	341.658		1412.94	599.197
		1412.17	-68.7476		1412.17	304.396		1412.05	642.317
		1411.28	10.0137		1411.28	288.674		1411.16	654.471
		1410.39	27.1341		1410.39	284.792		1410.27	547.944
		1409.5	48.1688		1409.5	282.957		1409.39	456.336
		1408.61	52.3497		1408.61	270.295		1408.5	454.281
		1407.72	-14.6771		1407.72	245.765		1407.61	524.745
		1406.83	-23.7304		1406.83	214.402		1406.72	523.507
		1405.94	-23.8799		1405.94	178.342		1405.83	470.276
		1405.05	-43.9726		1405.05	144.403		1404.94	523.345
		1404.16	-33.9833		1404.16	111.58		1404.04	456.958
		1403.27	-81.6994		1403.27	78.9255		1403.15	341.122
		1402.38	-74.7122		1402.38	45.5369		1402.26	276.214
		1401.49	-75.5717		1401.49	9.42431		1401.37	215.64
		1400.6	-82.8196		1400.6	-25.7776		1400.48	152.795
		1399.71	-42.2536		1399.71	-54.0915		1399.59	91.3955
		1398.82	-57.7415		1398.82	-78.5622		1398.7	34.8773
		1397.92	-72.5973		1397.92	-90.8032		1397.81	66.9326
		1397.03	-88.0402		1397.03	-89.0549		1396.92	106.989
		1396.14	-107.384		1396.14	-69.9281		1396.02	135.843
		1395.25	-140.407		1395.25	-35.5397		1395.13	352.256
		1394.36	-177.796		1394.36	4.6715		1394.24	422.445
		1393.46	-193.697		1393.46	41.4972		1393.35	400.46
		1392.57	-150.932		1392.57	64.6801		1392.46	364.584
		1391.68	-134.284		1391.68	61.9677		1391.56	344.915
		1390.79	-91.2631		1390.79	40.117		1390.67	332.158
		1389.89	-43.3237		1389.89	11.6733		1389.78	352.539
		1389	37.2032		1389	-7.54055		1388.88	398.244
		1388.11	-6.64548		1388.11	-6.08349		1387.99	475.898
		1387.21	-26.3674		1387.21	17.584		1387.1	382.827
		1386.32	-2.6252		1386.32	58.2737		1386.2	333.121
		1385.43	38.4337		1385.43	96.7471		1385.31	327.642
		1384.53	-0.70301		1384.53	111.726		1384.42	327.116
		1383.64	-38.3837		1383.64	99.723		1383.52	218.876
		1382.74	-18.8842		1382.74	67.9083		1382.63	209.253
		1381.85	-43.8051		1381.85	26.0876		1381.73	225.676
		1380.96	-98.8591		1380.96	-9.85556		1380.84	181.296
		1380.06	-88.9429		1380.06	-27.3848		1379.94	131.071
		1379.17	8.94606		1379.17	-21.0626		1379.05	114.206
		1378.27	40.8594		1378.27	-2.32592		1378.15	200.31
		1377.38	39.4569		1377.38	17.2028		1377.26	251.3
		1376.48	4.12279		1376.48	34.2556		1376.36	253.414
		1375.59	-9.46144		1375.59	46.9866		1375.47	199.595
		1374.69	-66.4189		1374.69	52.7746		1374.57	219.118
		1373.79	-49.3171		1373.79	56.0866		1373.68	198.841
		1372.9	-71.8415		1372.9	63.0654		1372.78	162.584
		1372	-45.0061		1372	75.772		1371.89	148.876
		1371.11	-12.9743		1371.11	90.514		1370.99	192.896
		1370.21	42.1546		1370.21	107.742		1370.09	179.578
		1369.31	54.1816		1369.31	128.321		1369.2	141.454
		1368.42	67.5505		1368.42	149.99		1368.3	86.2631
		1367.52	59.1984		1367.52	167.874		1367.4	88.8101
		1366.62	39.2927		1366.62	179.556		1366.51	118.823
		1365.73	-25.4864		1365.73	186.682		1365.61	127.071
		1364.83	-53.9609		1364.83	190.647		1364.71	152.877
		1363.93	-96.4794		1363.93	193.844		1363.81	35.4258
		1363.03	-66.8564		1363.03	200.45		1362.92	26.3555
		1362.14	-31.0062		1362.14	209.757		1362.02	42.4843
		1361.24	-31.3236		1361.24	220.484		1361.12	121.674
		1360.34	-79.6134		1360.34	226.719		1360.22	124.787
		1359.44	-92.9671		1359.44	224.741		1359.32	165.234
		1358.54	-70.701		1358.54	214.247		1358.43	164.64
		1357.64	-48.7296		1357.64	200.099		1357.53	133.857
		1356.75	-66.2014		1356.75	182.687		1356.63	-10.621
		1355.85	-28.389		1355.85	159.298		1355.73	17.4714
		1354.95	-24.3081		1354.95	125.963		1354.83	-51.1577
		1354.05	-60.3052		1354.05	88.4085		1353.93	3.77128
		1353.15	-84.678		1353.15	53.1396		1353.03	108.107
		1352.25	-54.8734		1352.25	28.6291		1352.13	213.692
		1351.35	-16.6789		1351.35	23.2639		1351.23	236.704
		1350.45	23.9839		1350.45	46.0165		1350.33	305.132
		1349.55	48.561		1349.55	87.7735		1349.43	272.909
		1348.65	60.4763		1348.65	129.714		1348.53	192.13
		1347.75	53.6518		1347.75	156.16		1347.63	127.004
		1346.85	26.3895		1346.85	165.49		1346.73	66.0461
		1345.95	45.8415		1345.95	159.743		1345.83	129.628
		1345.05	72.6555		1345.05	141.702		1344.93	157.846
		1344.15	125.369		1344.15	121.483		1344.03	118.977
		1343.25	113.702		1343.25	109.93		1343.13	92.6424
		1342.34	91.8802		1342.34	103.109		1342.23	2.18668
		1341.44	22.7289		1341.44	92.5544		1341.33	-48.2193
		1340.54	27.9334		1340.54	79.3227		1340.42	-20.3239
		1339.64	38.8428		1339.64	69.2477		1339.52	-149.747
		1338.74	5.86499		1338.74	63.9766		1338.62	-36.904
		1337.84	-5.69505		1337.84	66.6468		1337.72	34.784
		1336.93	16.9302		1336.93	84.6645		1336.82	214.427
		1336.03	-1.89121		1336.03	114.266		1335.91	279.327
		1335.13	32.1262		1335.13	141.279		1335.01	301.317
		1334.23	8.93083		1334.23	152.075		1334.11	360.805
		1333.32	46.1938		1333.32	148.72		1333.21	363.008
		1332.42	21.8639		1332.42	130.596		1332.3	297.462
		1331.52	9.0278		1331.52	100.744		1331.4	234.171
		1330.61	-17.2738		1330.61	73.4502		1330.5	136.163
		1329.71	-7.76552		1329.71	59.829		1329.59	198.711
		1328.81	33.6961		1328.81	56.6221		1328.69	228.667
		1327.9	89.5029		1327.9	60.0455		1327.79	194.428
		1327	87.2435		1327	65.9462		1326.88	218.488
		1326.1	92.57		1326.1	81.4257		1325.98	220.162
		1325.19	64.9339		1325.19	101.217		1325.07	262.155
		1324.29	49.3593		1324.29	122.769		1324.17	128.09
		1323.38	0.22939		1323.38	147.698		1323.26	75.2611
		1322.48	-20.0147		1322.48	170.165		1322.36	137.006
		1321.57	-33.1253		1321.57	177.013		1321.45	337.541
		1320.67	-22.0227		1320.67	161.903		1320.55	396.284
		1319.76	20.5465		1319.76	125.506		1319.64	464.525
		1318.86	65.9244		1318.86	77.5732		1318.74	505.524
		1317.95	102.361		1317.95	22.9338		1317.83	625.428
		1317.05	61.8434		1317.05	-25.8475		1316.93	541.551
		1316.14	57.0056		1316.14	-54.4967		1316.02	479.478
		1315.23	18.0906		1315.23	-55.8717		1315.12	573.208
		1314.33	5.21974		1314.33	-35.021		1314.21	763.624
		1313.42	30.2554		1313.42	-2.59424		1313.3	827.75
		1312.51	19.1135		1312.51	34.3011		1312.4	922.706
		1311.61	-39.5734		1311.61	67.7479		1311.49	956.655
		1310.7	-37.0738		1310.7	90.0678		1310.58	1038.59
		1309.79	-70.6271		1309.79	103.917		1309.68	964.251
		1308.89	-125.605		1308.89	114.853		1308.77	935.293
		1307.98	-102.731		1307.98	127.687		1307.86	915.867
		1307.07	-23.947		1307.07	137.846		1306.95	1008.5
		1306.17	40.8296		1306.17	135.939		1306.05	1133.79
		1305.26	53.4201		1305.26	120.803		1305.14	1337.05
		1304.35	-11.1832		1304.35	94.0751		1304.23	1398.76
		1303.44	-21.9916		1303.44	57.276		1303.32	1549.65
		1302.53	-57.1706		1302.53	20.7952		1302.41	1542.35
		1301.62	-113.314		1301.62	-5.28493		1301.51	1560.46
		1300.72	-107.171		1300.72	-15.1202		1300.6	1477.1
		1299.81	-41.8026		1299.81	-11.3064		1299.69	1511.98
		1298.9	-45.5714		1298.9	2.11897		1298.78	1435.63
		1297.99	-2.8624		1297.99	22.9643		1297.87	1474.74
		1297.08	-8.78031		1297.08	46.7824		1296.96	1382.03
		1296.17	23.3172		1296.17	66.4617		1296.05	1440.81
		1295.26	12.6668		1295.26	81.2656		1295.14	1374.71
		1294.35	1.9205		1294.35	86.8643		1294.23	1372.97
		1293.44	-58.6949		1293.44	78.8421		1293.32	1351.13
		1292.53	-65.0916		1292.53	59.571		1292.41	1293.09
		1291.62	-88.1457		1291.62	44.0402		1291.5	1142.11
		1290.71	-86.1202		1290.71	44.5454		1290.59	1090.13
		1289.8	-45.5252		1289.8	65.8542		1289.68	951.871
		1288.89	-11.0078		1288.89	106.805		1288.77	987.255
		1287.98	14.1948		1287.98	156.587		1287.86	897.332
		1287.07	34.6948		1287.07	190.125		1286.95	828.809
		1286.16	-2.46201		1286.16	188.904		1286.04	803.063
		1285.25	-11.5684		1285.25	143.499		1285.13	797.59
		1284.34	-13.8326		1284.34	71.4579		1284.22	785.669
		1283.42	-45.0243		1283.42	-4.98499		1283.3	772.91
		1282.51	-35.5634		1282.51	-62.2127		1282.39	758.714
		1281.6	22.524		1281.6	-80.3102		1281.48	742.574
		1280.69	108.361		1280.69	-60.3844		1280.57	557.224
		1279.78	142.271		1279.78	-22.6766		1279.66	445.106
		1278.86	136.602		1278.86	12.6527		1278.74	380.809
		1277.95	137.862		1277.95	20.2442		1277.83	346.283
		1277.04	46.4048		1277.04	0.04692		1276.92	372.687
		1276.13	8.05734		1276.13	-39.8308		1276.01	361.743
		1275.21	-56.8421		1275.21	-81.8804		1275.09	458.173
		1274.3	-53.4807		1274.3	-107.608		1274.18	394.441
		1273.39	-30.9108		1273.39	-111.043		1273.27	256.334
		1272.47	-2.75235		1272.47	-92.5782		1272.35	212.894
		1271.56	-25.6201		1271.56	-55.7197		1271.44	162.084
		1270.64	-20.9982		1270.64	-12.2247		1270.53	90.6326
		1269.73	-56.3279		1269.73	30.2626		1269.61	92.5725
		1268.82	-3.12821		1268.82	67.1947		1268.7	141.752
		1267.9	8.89775		1267.9	94.17		1267.78	263.46
		1266.99	41.0432		1266.99	109.874		1266.87	278.76
		1266.07	74.6598		1266.07	117.597		1265.95	294.019
		1265.16	96.095		1265.16	126.312		1265.04	343.497
		1264.24	70.207		1264.24	142.043		1264.12	439.906
		1263.33	54.3179		1263.33	162.346		1263.21	467.62
		1262.41	50.6894		1262.41	176.105		1262.29	474.221
		1261.5	45.7916		1261.5	177.017		1261.38	567.724
		1260.58	33.2234		1260.58	155.648		1260.46	656.482
		1259.67	19.8276		1259.67	112.85		1259.55	811.36
		1258.75	11.7814		1258.75	59.9167		1258.63	948.581
		1257.83	32.173		1257.83	11.154		1257.71	1113.73
		1256.92	56.2247		1256.92	-26.2882		1256.8	1331.05
		1256	86.2481		1256	-53.3779		1255.88	1336.04
		1255.08	87.631		1255.08	-76.2287		1254.96	1332.94
		1254.17	76.2887		1254.17	-97.2563		1254.05	1390.59
		1253.25	98.7213		1253.25	-118.64		1253.13	1423.76
		1252.33	82.6326		1252.33	-137.605		1252.21	1410.17
		1251.42	68.1272		1251.42	-151.139		1251.3	1442.26
		1250.5	66.2533		1250.5	-152.432		1250.38	1524.76
		1249.58	38.4768		1249.58	-140.317		1249.46	1586.54
		1248.66	57.9399		1248.66	-118.346		1248.54	1500.86
		1247.75	-0.82759		1247.75	-90.8525		1247.63	1541.43
		1246.83	-14.6355		1246.83	-59.8994		1246.71	1630.49
		1245.91	-15.2011		1245.91	-22.6931		1245.79	1641.07
		1244.99	-30.2618		1244.99	15.6096		1244.87	1649.82
		1244.07	-39.8003		1244.07	46.8785		1243.95	1688.67
		1243.15	-40.8189		1243.15	72.5226		1243.03	1720.89
		1242.24	-46.2249		1242.24	92.6057		1242.12	1703.47
		1241.32	-13.7828		1241.32	104.866		1241.2	1598.2
		1240.4	-26.964		1240.4	111.23		1240.28	1460.27
		1239.48	-19.1217		1239.48	120.076		1239.36	1379.77
		1238.56	-28.762		1238.56	141.146		1238.44	1277.72
		1237.64	-26.0604		1237.64	166.868		1237.52	1209.38
		1236.72	-52.3295		1236.72	188.883		1236.6	1062.84
		1235.8	-90.906		1235.8	202.337		1235.68	982.351
		1234.88	-115.308		1234.88	204.364		1234.76	856.844
		1233.96	-143.143		1233.96	191.043		1233.84	772.087
		1233.04	-137.597		1233.04	165.575		1232.92	645.579
		1232.12	-117.984		1232.12	140.772		1232	584.513
		1231.2	-119.696		1231.2	125.006		1231.08	496.47
		1230.28	-106.281		1230.28	114.814		1230.16	441.657
		1229.35	-132.314		1229.35	108.547		1229.23	299.652
		1228.43	-111.085		1228.43	103.829		1228.31	178.567
		1227.51	-93.0103		1227.51	98.2246		1227.39	112.844
		1226.59	-106.69		1226.59	85.5875		1226.47	85.3723
		1225.67	-96.7556		1225.67	63.0305		1225.55	44.0269
		1224.75	-70.9939		1224.75	41.046		1224.63	22.5672
		1223.82	-102.38		1223.82	27.4894		1223.7	-9.70144
		1222.9	-127.095		1222.9	28.274		1222.78	11.1326
		1221.98	-121.201		1221.98	49.189		1221.86	7.80462
		1221.06	-90.1193		1221.06	95.0486		1220.94	11.39
		1220.13	-78.1693		1220.13	162.571		1220.01	83.7892
		1219.21	-108.375		1219.21	241.84		1219.09	107.716
		1218.29	-97.9181		1218.29	321.005		1218.17	213.346
		1217.36	-58.3014		1217.36	402.797		1217.24	184.848
		1216.44	-84.6396		1216.44	489.917		1216.32	232.457
		1215.52	-86.1268		1215.52	587.623		1215.4	199.109
		1214.59	-51.6791		1214.59	696.418		1214.47	263.81
		1213.67	-62.8446		1213.67	814.589		1213.55	196.274
		1212.75	-45.6334		1212.75	931.575		1212.63	231.394
		1211.82	-43.4623		1211.82	1032.65		1211.7	258.433
		1210.9	6.41408		1210.9	1099.49		1210.78	233.723
		1209.97	20.3244		1209.97	1124.51		1209.85	115.082
		1209.05	-2.98274		1209.05	1109.32		1208.93	90.4458
		1208.12	5.41921		1208.12	1063.37		1208	-9.20498
		1207.2	-5.13753		1207.2	996.993		1207.08	-3.80421
		1206.27	-6.38682		1206.27	922.416		1206.15	-32.3808
		1205.35	-21.0138		1205.35	850.744		1205.23	49.7741
		1204.42	-8.10512		1204.42	791.615		1204.3	110.797
		1203.5	-30.6516		1203.5	742.125		1203.38	244.738
		1202.57	-68.9246		1202.57	695.224		1202.45	298.726
		1201.64	-102.551		1201.64	645.722		1201.52	518.029
		1200.72	-107.488		1200.72	586.874		1200.6	782.048
		1199.79	-127.005		1199.79	515.199		1199.67	1024.15
		1198.86	-93.7682		1198.86	430.907		1198.74	1363.72
		1197.94	-105.065		1197.94	342.354		1197.82	1692.84
		1197.01	-97.2588		1197.01	262.831		1196.89	2088.29
		1196.08	-110.126		1196.08	200.293		1195.96	2487.62
		1195.16	-86.4819		1195.16	159.009		1195.04	2825.63
		1194.23	-89.7395		1194.23	139.59		1194.11	3345.78
		1193.3	-81.7794		1193.3	137.364		1193.18	3788.06
		1192.37	-96.7078		1192.37	148.211		1192.25	4135.52
		1191.45	-99.0995		1191.45	164.132		1191.33	4420.35
		1190.52	-152.664		1190.52	180.188		1190.4	4595.06
		1189.59	-195.652		1189.59	192.344		1189.47	4674.66
		1188.66	-170.331		1188.66	200.129		1188.54	4654.3
		1187.73	-130.557		1187.73	200.352		1187.61	4620.91
		1186.8	-108.594		1186.8	190.888		1186.68	4437.12
		1185.88	-57.4033		1185.88	169.828		1185.75	4227.05
		1184.95	-42.1327		1184.95	144.075		1184.83	3958.28
		1184.02	-48.2814		1184.02	119.634		1183.9	3623.83
		1183.09	-75.3048		1183.09	107.111		1182.97	3197.3
		1182.16	-89.5226		1182.16	115.55		1182.04	2880.18
		1181.23	-64.5546		1181.23	150.24		1181.11	2563.39
		1180.3	-94.9747		1180.3	202.179		1180.18	2229.81
		1179.37	-102.869		1179.37	259.673		1179.25	1890.7
		1178.44	-116.243		1178.44	305.297		1178.32	1640.09
		1177.51	-141.076		1177.51	334.03		1177.39	1388.51
		1176.58	-126.829		1176.58	344.485		1176.46	1164.74
		1175.65	-111.369		1175.65	343.335		1175.53	962.522
		1174.72	-78.4937		1174.72	338.894		1174.6	934.084
		1173.79	-39.0153		1173.79	333.603		1173.66	932.11
		1172.86	-34.2839		1172.86	319.999		1172.73	917.005
		1171.92	3.54051		1171.92	292.854		1171.8	906.91
		1170.99	-19.7427		1170.99	246.961		1170.87	822.55
		1170.06	-55.398		1170.06	190.159		1169.94	767.514
		1169.13	-72.9101		1169.13	132.446		1169.01	709.062
		1168.2	-62.5186		1168.2	84.7764		1168.08	592.835
		1167.26	-75.8795		1167.26	60.6478		1167.14	507.984
		1166.33	-74.9709		1166.33	64.5583		1166.21	444.206
		1165.4	-81.7769		1165.4	87.5634		1165.28	338.849
		1164.47	-58.0331		1164.47	119.885		1164.35	264.738
		1163.53	-76.7994		1163.53	151.475		1163.41	161.793
		1162.6	-91.9156		1162.6	178.707		1162.48	189.585
		1161.67	-111.728		1161.67	196.881		1161.55	223.036
		1160.73	-73.0987		1160.73	205.055		1160.61	240.06
		1159.8	-84.7972		1159.8	212.714		1159.68	195.614
		1158.87	-74.8978		1158.87	224.525		1158.75	174.428
		1157.93	-96.8499		1157.93	234.21		1157.81	141.739
		1157	-79.8667		1157	236.557		1156.88	105.862
		1156.07	-85.8104		1156.07	224.566		1155.94	63.7756
		1155.13	-61.3281		1155.13	197.986		1155.01	80.5551
		1154.2	-72.1601		1154.2	157.963		1154.08	98.1065
		1153.26	-71.5649		1153.26	114.166		1153.14	186.801
		1152.33	-54.9888		1152.33	82.5542		1152.21	241.351
		1151.39	-51.144		1151.39	72.8246		1151.27	331.216
		1150.46	-85.9996		1150.46	81.6945		1150.34	376.173
		1149.52	-99.6069		1149.52	100.012		1149.4	329.362
		1148.59	-100.384		1148.59	114.627		1148.46	339.361
		1147.65	-81.6851		1147.65	116.753		1147.53	285.908
		1146.72	-87.8905		1146.72	105.667		1146.59	248.706
		1145.78	-72.7877		1145.78	89.5667		1145.66	252.312
		1144.84	-51.948		1144.84	82.869		1144.72	286.353
		1143.91	-47.1977		1143.91	94.3213		1143.78	297.758
		1142.97	-66.4584		1142.97	123.617		1142.85	372.48
		1142.03	-73.7842		1142.03	163.772		1141.91	381.022
		1141.1	-88.3891		1141.1	207.302		1140.97	499.546
		1140.16	-84.6702		1140.16	244.924		1140.04	496.593
		1139.22	-64.5312		1139.22	276.771		1139.1	642.075
		1138.29	-58.4306		1138.29	301.898		1138.16	763.991
		1137.35	-60.6361		1137.35	326.269		1137.23	933.645
		1136.41	-10.5188		1136.41	348.771		1136.29	1100.88
		1135.47	13.966		1135.47	368.269		1135.35	1184.86
		1134.53	10.6506		1134.53	379.702		1134.41	1292.71
		1133.6	20.7238		1133.6	384.649		1133.47	1312.91
		1132.66	51.7056		1132.66	385.761		1132.54	1224.52
		1131.72	41.5234		1131.72	390.13		1131.6	1196.06
		1130.78	14.53		1130.78	395.89		1130.66	1116.88
		1129.84	2.44566		1129.84	406.91		1129.72	1049.71
		1128.9	36.9261		1128.9	417.917		1128.78	948.269
		1127.96	51.176		1127.96	424.854		1127.84	806.73
		1127.03	40.2148		1127.03	418.382		1126.9	705.176
		1126.09	53.2243		1126.09	400.542		1125.96	559.618
		1125.15	49.9289		1125.15	377.257		1125.02	460.264
		1124.21	33.184		1124.21	351.692		1124.08	336.712
		1123.27	41.4398		1123.27	321.85		1123.14	227.517
		1122.33	39.1793		1122.33	289.008		1122.2	125.73
		1121.39	95.3443		1121.39	249.845		1121.26	64.4808
		1120.45	115.09		1120.45	204.398		1120.32	68.629
		1119.5	122.46		1119.5	152.182		1119.38	16.0871
		1118.56	97.4815		1118.56	99.4756		1118.44	40.0583
		1117.62	55.7583		1117.62	55.8488		1117.5	60.2826
		1116.68	58.4452		1116.68	24.1478		1116.56	56.1425
		1115.74	24.7884		1115.74	5.92216		1115.62	81.718
		1114.8	11.1995		1114.8	-4.80968		1114.68	152.411
		1113.86	17.7798		1113.86	-10.8779		1113.73	215.263
		1112.92	-18.414		1112.92	-13.2224		1112.79	347.954
		1111.97	-7.60712		1111.97	-11.597		1111.85	407.935
		1111.03	-0.08413		1111.03	-8.34399		1110.91	345.874
		1110.09	18.0018		1110.09	1.65429		1109.97	286.672
		1109.15	55.4695		1109.15	14.4241		1109.02	307.836
		1108.2	36.2493		1108.2	27.9281		1108.08	348.937
		1107.26	53.015		1107.26	32.3231		1107.14	478.541
		1106.32	51.7234		1106.32	31.3716		1106.19	620.224
		1105.37	23.8575		1105.37	28.3029		1105.25	836.016
		1104.43	12.6828		1104.43	26.8554		1104.31	998.13
		1103.49	-13.9065		1103.49	26.7136		1103.36	1057.6
		1102.54	-21.3666		1102.54	29.4436		1102.42	1186.91
		1101.6	-24.7032		1101.6	23.5848		1101.48	1374.65
		1100.66	-49.8555		1100.66	6.43988		1100.53	1423.41
		1099.71	-51.2953		1099.71	-22.1328		1099.59	1462.08
		1098.77	-43.0264		1098.77	-50.2874		1098.64	1473.96
		1097.82	-64.353		1097.82	-70.7404		1097.7	1451.17
		1096.88	-74.4078		1096.88	-79.0782		1096.76	1389.44
		1095.93	-97.2613		1095.93	-73.1828		1095.81	1307.74
		1094.99	-65.8455		1094.99	-62.4989		1094.87	1151.66
		1094.04	-34.9277		1094.04	-60.6096		1093.92	1011.3
		1093.1	-43.918		1093.1	-69.0806		1092.97	732.758
		1092.15	-27.7311		1092.15	-84.488		1092.03	497.59
		1091.21	-43.0265		1091.21	-98.3396		1091.08	279.734
		1090.26	-77.2357		1090.26	-105.173		1090.14	235.588
		1089.31	-83.1123		1089.31	-98.972		1089.19	203.816
		1088.37	-74.7507		1088.37	-73.1774		1088.25	173.883
		1087.42	-56.6901		1087.42	-35.5346		1087.3	163.44
		1086.48	-83.8305		1086.48	8.21453		1086.35	218.065
		1085.53	-98.63		1085.53	49.569		1085.41	150.799
		1084.58	-91.2351		1084.58	75.3884		1084.46	113.967
		1083.64	-86.9236		1083.64	81.1719		1083.51	49.155
		1082.69	-90.68		1082.69	64.9495		1082.56	55.1259
		1081.74	-48.9731		1081.74	35.032		1081.62	19.4525
		1080.79	4.14219		1080.79	1.66447		1080.67	-91.8807
		1079.85	22.1577		1079.85	-26.8651		1079.72	-180.739
		1078.9	24.317		1078.9	-40.9319		1078.77	-167.554
		1077.95	17.4612		1077.95	-40.1384		1077.83	-234.109
		1077	10.0077		1077	-32.4704		1076.88	-182.691
		1076.05	19.4485		1076.05	-14.6401		1075.93	-141.869
		1075.1	25.7522		1075.1	9.68986		1074.98	-143.402
		1074.16	42.1801		1074.16	39.3444		1074.03	-84.9686
		1073.21	41.6557		1073.21	61.6153		1073.08	-165.85
		1072.26	44.1201		1072.26	73.8507		1072.13	-233.159
		1071.31	32.3704		1071.31	73.1789		1071.18	-149.518
		1070.36	0.14355		1070.36	57.0797		1070.23	-198.585
		1069.41	-10.8165		1069.41	28.145		1069.28	-202.001
		1068.46	7.28836		1068.46	4.08761		1068.33	-248.927
		1067.51	51.9766		1067.51	-4.07002		1067.39	-253.186
		1066.56	38.9581		1066.56	7.73386		1066.43	-255.951
		1065.61	76.7867		1065.61	27.7293		1065.48	-294.004
		1064.66	87.3771		1064.66	56.338		1064.53	-160.822
		1063.71	44.584		1063.71	79.8516		1063.58	-26.7231
		1062.76	15.9068		1062.76	83.4621		1062.63	18.5387
		1061.81	5.86497		1061.81	65.6861		1061.68	40.4129
		1060.85	29.3506		1060.85	38.5815		1060.73	16.0472
		1059.9	26.062		1059.9	15.5398		1059.78	26.8221
		1058.95	-15.4191		1058.95	2.05622		1058.83	-89.0515
		1058	19.7731		1058	2.57661		1057.88	-145.001
		1057.05	7.45205		1057.05	28.9344		1056.92	-77.167
		1056.1	-43.0688		1056.1	70.8041		1055.97	-48.5929
		1055.14	-39.4482		1055.14	111.289		1055.02	49.5292
		1054.19	-6.2843		1054.19	141.456		1054.07	68.7771
		1053.24	12.9793		1053.24	159.421		1053.12	109.005
		1052.29	22.415		1052.29	164.922		1052.16	166.206
		1051.33	37.1613		1051.33	155.471		1051.21	105.408
		1050.38	37.111		1050.38	139.639		1050.26	162.625
		1049.43	37.5415		1049.43	134.366		1049.3	218.65
		1048.47	13.4574		1048.47	140.92		1048.35	313.078
		1047.52	9.67366		1047.52	154.161		1047.4	386.193
		1046.57	26.9185		1046.57	169.53		1046.44	423.415
		1045.61	-18.1296		1045.61	183.983		1045.49	489.233
		1044.66	-26.3198		1044.66	193.37		1044.53	565.634
		1043.71	-32.4108		1043.71	195.125		1043.58	659.915
		1042.75	-67.462		1042.75	194.025		1042.63	777.901
		1041.8	-42.0444		1041.8	204.216		1041.67	914.996
		1040.84	-16.8066		1040.84	226.101		1040.72	1104.4
		1039.89	-12.5316		1039.89	259.504		1039.76	1180.31
		1038.93	20.7353		1038.93	301.112		1038.81	1312.61
		1037.98	41.2662		1037.98	350.742		1037.85	1447.49
		1037.02	64.113		1037.02	406.502		1036.9	1551.52
		1036.07	57.7013		1036.07	466.47		1035.94	1726.7
		1035.11	59.2055		1035.11	525.842		1034.98	1793.14
		1034.15	86.212		1034.15	581.228		1034.03	1860.37
		1033.2	82.567		1033.2	617.092		1033.07	1936.17
		1032.24	83.0857		1032.24	625.429		1032.12	1886.38
		1031.28	83.3198		1031.28	599.894		1031.16	1798.69
		1030.33	111.694		1030.33	548.889		1030.2	1709.14
		1029.37	87.3702		1029.37	483.049		1029.25	1619.03
		1028.41	58.6716		1028.41	416.445		1028.29	1578.84
		1027.46	34.1478		1027.46	355.567		1027.33	1422.96
		1026.5	20.474		1026.5	302.919		1026.37	1161.85
		1025.54	1.0612		1025.54	252.251		1025.42	1027.55
		1024.58	22.1899		1024.58	201.258		1024.46	791.017
		1023.63	17.1941		1023.63	149.151		1023.5	523.818
		1022.67	43.4465		1022.67	104.256		1022.54	406.395
		1021.71	9.10301		1021.71	74.998		1021.59	355.639
		1020.75	-7.89891		1020.75	70.0074		1020.63	278.594
		1019.79	-43.2783		1019.79	87.7566		1019.67	146.677
		1018.84	-47.3963		1018.84	122.731		1018.71	10.5707
		1017.88	-55.6772		1017.88	164.301		1017.75	52.7105
		1016.92	-35.5644		1016.92	201.877		1016.79	18.4058
		1015.96	-29.4105		1015.96	228.972		1015.83	71.2057
		1015	-1.90536		1015	243.317		1014.87	225.278
		1014.04	-16.2778		1014.04	250.46		1013.91	415.487
		1013.08	-4.90205		1013.08	260.006		1012.95	612.777
		1012.12	4.86471		1012.12	280.343		1011.99	807.634
		1011.16	-4.29889		1011.16	320.617		1011.03	1199.33
		1010.2	-19.9491		1010.2	393.573		1010.07	1580.75
		1009.24	12.888		1009.24	501.998		1009.11	1801.75
		1008.28	39.1241		1008.28	644.585		1008.15	1955.89
		1007.32	52.0059		1007.32	807.753		1007.19	2027.84
		1006.36	32.7115		1006.36	974.737		1006.23	2029.76
		1005.4	48.3927		1005.4	1119.08		1005.27	1966.58
		1004.43	55.4277		1004.43	1207		1004.31	1853.94
		1003.47	15.9631		1003.47	1213.44		1003.35	1902.24
		1002.51	6.1266		1002.51	1137.94		1002.39	1804.39
		1001.55	19.1674		1001.55	985.717		1001.42	1567.74
		1000.59	19.3578		1000.59	784.159		1000.46	1274.57
		999.626	21.5223		999.626	568.968		999.5	1021.46
		998.663	-2.52946		998.663	383.163		998.538	694.37
		997.701	9.3618		997.701	251.125		997.575	388.317
		996.738	15.6318		996.738	174.743		996.612	153.788
		995.776	16.2655		995.776	147.087		995.65	13.1494
		994.813	23.1325		994.813	153.916		994.687	-68.471
		993.849	11.6966		993.849	169.303		993.723	-119.195
		992.886	14.4138		992.886	179.831		992.76	-77.7141
		991.922	42.3352		991.922	178.747		991.796	58.6551
		990.959	69.2341		990.959	171.748		990.833	68.5471
		989.995	80.0257		989.995	160.943		989.869	130.132
		989.031	103.932		989.031	147.53		988.905	120.303
		988.067	117.749		988.067	134.858		987.941	44.0488
		987.102	102.298		987.102	120.684		986.976	-18.0673
		986.138	76.7228		986.138	103.515		986.012	-73.6889
		985.173	45.936		985.173	86.5617		985.047	-20.4648
		984.208	26.3495		984.208	69.2771		984.082	44.7626
		983.243	26.4461		983.243	56.6488		983.117	119.102
		982.278	-4.37973		982.278	49.8189		982.151	227.519
		981.312	-3.37395		981.312	49.8119		981.186	242.382
		980.347	-12.7597		980.347	57.923		980.22	206.789
		979.381	-31.2815		979.381	72.5202		979.255	159.77
		978.415	-50.7671		978.415	92.7487		978.289	141.939
		977.449	-66.2022		977.449	111.921		977.322	213.651
		976.483	-69.4803		976.483	119.411		976.356	183.874
		975.516	-48.0354		975.516	112.521		975.39	265.068
		974.549	-55.6566		974.549	88.421		974.423	264.977
		973.583	-48.0179		973.583	55.957		973.456	266.055
		972.616	-45.7008		972.616	30.9201		972.489	220.229
		971.648	-44.9204		971.648	25.9796		971.522	268.449
		970.681	-45.5316		970.681	49.3463		970.555	345.359
		969.714	-35.4566		969.714	93.4214		969.587	484.556
		968.746	-24.0989		968.746	143.792		968.619	501.132
		967.778	-12.1682		967.778	182.384		967.651	552.04
		966.81	-23.6781		966.81	191.79		966.683	536.129
		965.842	-17.5342		965.842	171.583		965.715	513.792
		964.873	-27.2508		964.873	130.795		964.747	479.049
		963.905	-29.2276		963.905	79.5168		963.778	461.854
		962.936	-36.8435		962.936	33.6308		962.809	477.134
		961.967	-41.6908		961.967	1.88403		961.84	476.747
		960.998	-25.3722		960.998	-12.4053		960.871	477.452
		960.029	-10.953		960.029	-17.1487		959.902	474.362
		959.059	1.03116		959.059	-17.5827		958.932	464.695
		958.09	14.8063		958.09	-16.9408		957.963	479.938
		957.12	9.91567		957.12	-17.4273		956.993	580.019
		956.15	12.3008		956.15	-23.8879		956.023	624.498
		955.18	2.44433		955.18	-32.3771		955.053	643.59
		954.21	-21.1988		954.21	-33.8754		954.082	657.61
		953.239	-30.0504		953.239	-23.7305		953.112	710.326
		952.268	-29.02		952.268	-3.12317		952.141	743.238
		951.297	-24.5599		951.297	27.6284		951.17	791.415
		950.326	-6.04627		950.326	61.4429		950.199	829.305
		949.355	3.16325		949.355	93.6417		949.228	915.104
		948.384	-11.0566		948.384	116.493		948.257	920.033
		947.412	-11.7722		947.412	126.961		947.285	840.582
		946.441	-10.5659		946.441	131.113		946.313	874.045
		945.469	-22.3565		945.469	132.073		945.342	861.024
		944.497	-21.355		944.497	129.247		944.369	899.809
		943.524	0.67141		943.524	120.503		943.397	888.156
		942.552	12.7072		942.552	108.185		942.425	903.777
		941.579	15.2132		941.579	105.321		941.452	887.087
		940.607	4.4584		940.607	120.399		940.479	934.215
		939.634	29.5447		939.634	153.661		939.506	988.38
		938.661	58.0111		938.661	205.623		938.533	1107.7
		937.687	74.3862		937.687	271.647		937.56	1172.5
		936.714	90.2378		936.714	333.272		936.586	1177.66
		935.74	92.2975		935.74	371.517		935.613	1129.22
		934.766	72.0643		934.766	379.647		934.639	1100.61
		933.792	50.524		933.792	366.193		933.665	886.653
		932.818	50.7848		932.818	338.077		932.691	774.174
		931.844	53.824		931.844	300.463		931.716	719.309
		930.869	42.4248		930.869	263.776		930.742	657.666
		929.894	54.8633		929.894	240.542		929.767	669.587
		928.92	71.7782		928.92	225.933		928.792	711.778
		927.944	61.5906		927.944	214.429		927.817	774.612
		926.969	36.1685		926.969	203.8		926.842	834.351
		925.994	25.2731		925.994	198.889		925.866	747.429
		925.018	43.0651		925.018	194.427		924.89	744.987
		924.042	50.2777		924.042	186.371		923.915	755.776
		923.067	35.4042		923.067	174.655		922.939	686.019
		922.09	16.4776		922.09	162.769		921.963	758.476
		921.114	35.0012		921.114	145.928		920.986	847.484
		920.138	46.0547		920.138	123.081		920.01	861.368
		919.161	42.4935		919.161	98.0556		919.033	868.641
		918.184	67.4616		918.184	82.7152		918.056	806.521
		917.207	76.9043		917.207	74.115		917.079	835.657
		916.23	66.4788		916.23	72.2871		916.102	829.036
		915.253	56.9933		915.253	78.5208		915.125	789.732
		914.275	25.6367		914.275	94.6322		914.147	829.856
		913.297	17.4204		913.297	116.958		913.169	897.296
		912.319	22.2456		912.319	138.013		912.191	870.351
		911.341	36.6387		911.341	155.049		911.213	772.934
		910.363	56.5049		910.363	168.355		910.235	678.57
		909.385	51.0497		909.385	165.888		909.256	553.877
		908.406	47.2238		908.406	145.967		908.278	401.938
		907.427	64.6072		907.427	114.921		907.299	235.185
		906.448	62.1975		906.448	87.8536		906.32	104.499
		905.469	44.1663		905.469	70.8505		905.341	106.556
		904.49	49.6416		904.49	66.173		904.362	84.638
		903.51	65.3493		903.51	76.1949		903.382	44.5988
		902.531	82.6578		902.531	93.4547		902.402	22.9651
		901.551	79.6394		901.551	103.232		901.422	-17.6162
		900.571	83.1309		900.571	98.4204		900.442	-48.3755
		899.591	68.1511		899.591	81.4509		899.462	-85.8856
		898.61	61.625		898.61	63.6254		898.482	-83.0901
		897.63	57.7064		897.63	43.4186		897.501	12.0059
		896.649	56.2321		896.649	23.5908		896.52	-20.993
		895.668	55.5322		895.668	7.26314		895.54	-79.8708
		894.687	71.6488		894.687	-7.65788		894.558	-28.5556
		893.706	62.031		893.706	-23.5701		893.577	30.9049
		892.724	48.6778		892.724	-36.925		892.596	54.7091
		891.743	31.1183		891.743	-37.4956		891.614	82.3042
		890.761	49.7617		890.761	-19.2113		890.632	113.214
		889.779	44.3792		889.779	10.895		889.65	201.577
		888.797	37.8533		888.797	46.9252		888.668	131.153
		887.814	31.212		887.814	81.5378		887.686	133.999
		886.832	37.2479		886.832	107.164		886.703	194.368
		885.849	21.7904		885.849	113.099		885.72	233.441
		884.866	30.8655		884.866	101.249		884.737	223.323
		883.883	60.2343		883.883	78.8048		883.754	122.024
		882.9	86.6522		882.9	53.7885		882.771	114.327
		881.916	78.0637		881.916	35.3468		881.788	183.448
		880.933	71.6689		880.933	33.5922		880.804	234.78
		879.949	62.0429		879.949	49.0424		879.82	470.656
		878.965	51.6276		878.965	79.4483		878.836	690.436
		877.981	29.4749		877.981	108.459		877.852	948.802
		876.997	33.1393		876.997	128.643		876.868	1104
		876.012	44.6097		876.012	130.604		875.883	1265.5
		875.028	44.132		875.028	119.035		874.899	1529.13
		874.043	24.7242		874.043	104.613		873.914	1732.26
		873.058	21.4313		873.058	102.323		872.929	1873.58
		872.073	13.4301		872.073	115.328		871.943	2067.58
		871.087	5.20941		871.087	147.136		870.958	2228
		870.102	-16.1172		870.102	184.193		869.972	2379.32
		869.116	-6.29187		869.116	219.762		868.987	2454.31
		868.13	-6.97038		868.13	243.564		868.001	2611.52
		867.144	-12.1792		867.144	261.427		867.015	2765.18
		866.158	-48.5958		866.158	278.193		866.028	2755.96
		865.171	-54.8628		865.171	308.913		865.042	2719.39
		864.185	-53.6902		864.185	357.265		864.055	2617.72
		863.198	-33.2629		863.198	426.821		863.068	2533.95
		862.211	-5.32447		862.211	506.328		862.081	2491.4
		861.224	33.9618		861.224	591.729		861.094	2434.12
		860.236	66.5992		860.236	673.112		860.107	2341.12
		859.249	80.056		859.249	748.392		859.119	2294.98
		858.261	59.747		858.261	816.591		858.132	2097.04
		857.273	33.0801		857.273	888.703		857.144	1993.24
		856.285	38.7322		856.285	963.469		856.156	1821.23
		855.297	48.9081		855.297	1038.27		855.167	1636.97
		854.308	58.5673		854.308	1098.9		854.179	1514.13
		853.32	64.358		853.32	1139.96		853.19	1416.32
		852.331	85.0422		852.331	1149.09		852.201	1239.79
		851.342	75.6179		851.342	1123.19		851.212	1168.59
		850.353	69.1952		850.353	1071.4		850.223	988.491
		849.363	47.3039		849.363	1007.11		849.234	905.616
		848.374	55.103		848.374	938.942		848.244	800.549
		847.384	75.3261		847.384	871.661		847.255	641.45
		846.394	77.4264		846.394	800.342		846.265	603.224
		845.404	64.8371		845.404	729.258		845.275	489.443
		844.414	32.9321		844.414	655.523		844.284	398.942
		843.424	25.1687		843.424	585.302		843.294	322.627
		842.433	29.9645		842.433	532.955		842.303	240.896
		841.442	31.507		841.442	504.64		841.312	171.086
		840.451	53.0421		840.451	506.003		840.322	97.1473
		839.46	79.4786		839.46	529.463		839.33	44.6335
		838.469	82.4124		838.469	558.746		838.339	89.7129
		837.477	66.9376		837.477	588.457		837.347	7.84287
		836.486	26.6593		836.486	609.915		836.356	96.2964
		835.494	10.8695		835.494	624.685		835.364	141.657
		834.502	-6.21702		834.502	641.586		834.372	244.827
		833.51	7.39624		833.51	666.335		833.38	243.739
		832.517	6.57219		832.517	703.787		832.387	204.728
		831.525	15.7186		831.525	745.583		831.395	189.248
		830.532	44.6725		830.532	781.444		830.402	130.184
		829.539	66.8512		829.539	808.164		829.409	21.5184
		828.546	68.5418		828.546	816.059		828.416	-19.3788
		827.553	69.5148		827.553	802.874		827.422	-40.6481
		826.559	60.8365		826.559	771.115		826.429	-9.65746
		825.565	85.3215		825.565	723.849		825.435	-6.18363
		824.572	75.4572		824.572	661.097		824.441	-34.7237
		823.578	74.7567		823.578	582.568		823.447	19.3893
		822.583	74.1373		822.583	494.681		822.453	92.5099
		821.589	73.9061		821.589	404.149		821.459	93.2912
		820.594	55.1967		820.594	316.059		820.464	0.69926
		819.6	42.0538		819.6	238.584		819.469	1.12305
		818.605	14.5636		818.605	180.039		818.474	34.2644
		817.61	21.2046		817.61	144.005		817.479	141.351
		816.614	17.4929		816.614	126.89		816.484	252.346
		815.619	20.0981		815.619	124.229		815.488	400.791
		814.623	17.2274		814.623	127.252		814.493	596.041
		813.627	17.0833		813.627	126.555		813.497	672.949
		812.631	18.7711		812.631	119.395		812.501	743.702
		811.635	32.1361		811.635	105.142		811.504	1010.51
		810.639	44.191		810.639	89.5088		810.508	1297.1
		809.642	64.0634		809.642	78.4239		809.511	1656.75
		808.645	82.5841		808.645	76.3081		808.515	1986.14
		807.648	81.4567		807.648	84.7788		807.518	2281.76
		806.651	70.6355		806.651	93.6742		806.521	2510.12
		805.654	60.3379		805.654	99.9379		805.523	2710.57
		804.657	50.2896		804.657	99.4938		804.526	2992.08
		803.659	64.5254		803.659	89.208		803.528	3282.62
		802.661	62.2704		802.661	72.8607		802.53	3535.85
		801.663	81.6997		801.663	57.0014		801.532	3635.75
		800.665	83.4748		800.665	51.5395		800.534	3683
		799.666	64.6927		799.666	61.0629		799.535	3599.45
		798.668	67.8018		798.668	79.2363		798.537	3423.08
		797.669	63.7289		797.669	103.545		797.538	3213.79
		796.67	30.1335		796.67	122.346		796.539	3086.43
		795.671	42.0592		795.671	126.159		795.54	2890.44
		794.672	39.5855		794.672	110.771		794.541	2707.89
		793.672	63.3317		793.672	78.3587		793.541	2428.7
		792.673	74.0665		792.673	41.213		792.541	2322.66
		791.673	87.0951		791.673	8.46317		791.542	2131.18
		790.673	117.28		790.673	-10.3264		790.542	1951.77
		789.672	118.445		789.672	-9.13351		789.541	1687.31
		788.672	130.201		788.672	10.0679		788.541	1507.66
		787.671	142.549		787.671	39.481		787.54	1228.68
		786.671	149.454		786.671	67.9145		786.539	1074.49
		785.67	116.002		785.67	85.9569		785.538	974.431
		784.669	108.652		784.669	91.5613		784.537	914.634
		783.667	68.5744		783.667	82.0201		783.536	887.513
		782.666	47.184		782.666	67.154		782.534	821.318
		781.664	35.9536		781.664	51.3345		781.533	702.079
		780.662	75.9717		780.662	40.6557		780.531	663.903
		779.66	83.3684		779.66	37.5099		779.529	490.248
		778.658	92.5178		778.658	42.0365		778.527	494.416
		777.656	78.0131		777.656	54.0656		777.524	431.464
		776.653	94.9884		776.653	74.5513		776.521	252.056
		775.65	64.0156		775.65	102.086		775.519	185.89
		774.647	74.3636		774.647	140.268		774.516	108.951
		773.644	90.8149		773.644	178.609		773.512	59.3598
		772.641	112.929		772.641	213.953		772.509	183.315
		771.637	96.9		771.637	243.573		771.506	141.414
		770.634	110.817		770.634	266.146		770.502	204.815
		769.63	111.891		769.63	281.158		769.498	228.367
		768.626	111.755		768.626	292.918		768.494	233.56
		767.621	107.839		767.621	308.856		767.49	289.932
		766.617	115.53		766.617	333.085		766.485	327.389
		765.612	75.4943		765.612	355.698		765.48	339.329
		764.607	65.5236		764.607	375.889		764.476	445.886
		763.602	56.2715		763.602	391.68		763.471	437.006
		762.597	75.094		762.597	403.15		762.465	509.16
		761.592	70.1931		761.592	410.072		761.46	647.36
		760.586	89.0633		760.586	417.359		760.454	765.782
		759.581	136.874		759.581	431.022		759.449	957.721
		758.575	145.74		758.575	451.843		758.443	1212.89
		757.569	111.862		757.569	469.963		757.437	1516.74
		756.562	102.131		756.562	478.91		756.43	1833.56
		755.556	88.2904		755.556	471.873		755.424	2111.74
		754.549	40.6386		754.549	447.195		754.417	2337.7
		753.542	3.1081		753.542	405.228		753.41	2589.23
		752.535	6.56163		752.535	351.138		752.403	2654.78
		751.528	45.2851		751.528	293.299		751.396	2618.56
		750.521	58.4458		750.521	244.552		750.389	2640.5
		749.513	76.885		749.513	209.485		749.381	2557.12
		748.506	73.6016		748.506	188.792		748.373	2393.74
		747.498	65.0127		747.498	181.585		747.365	2127.24
		746.489	46.1546		746.489	181.308		746.357	1841.74
		745.481	32.5823		745.481	178.377		745.349	1635.18
		744.473	30.9281		744.473	167.8		744.34	1317.97
		743.464	16.2206		743.464	149.922		743.332	1011.78
		742.455	-7.68148		742.455	132.035		742.323	797.345
		741.446	-2.19419		741.446	119.626		741.314	552.229
		740.437	-3.69666		740.437	115.812		740.304	335.096
		739.427	11.2349		739.427	122.999		739.295	100.167
		738.418	17.7955		738.418	130.711		738.285	16.619
		737.408	31.8841		737.408	130.017		737.275	60.8079
		736.398	49.8107		736.398	120.91		736.265	110.203
		735.388	28.0562		735.388	105.048		735.255	292.97
		734.378	11.3192		734.378	88.7355		734.245	461.364
		733.367	7.91		733.367	79.1716		733.234	595.969
		732.356	8.72763		732.356	78.1588		732.224	613.314
		731.345	13.3367		731.345	84.186		731.213	624.505
		730.334	-0.87933		730.334	87.5809		730.202	642.756
		729.323	25.2076		729.323	84.2826		729.19	669.068
		728.312	33.5324		728.312	77.0083		728.179	627.185
		727.3	33.5213		727.3	67.2549		727.167	729.163
		726.288	59.8053		726.288	61.0419		726.155	773.097
		725.276	56.3949		725.276	59.4299		725.143	856.423
		724.264	46.2111		724.264	57.4073		724.131	924.787
		723.251	31.8758		723.251	51.7525		723.119	945.119
		722.239	35.381		722.239	42.9793		722.106	903.025
		721.226	25.7956		721.226	35.9309		721.093	877.022
		720.213	13.4832		720.213	39.1165		720.08	786.151
		719.2	12.4079		719.2	59.7973		719.067	825.594
		718.187	43.8955		718.187	99.5172		718.054	719.877
		717.173	41.8314		717.173	147.408		717.04	638.405
		716.159	29.3149		716.159	184.928		716.026	652.828
		715.146	53.1659		715.146	201.295		715.013	533.985
		714.132	66.8636		714.132	192.997		713.998	472.852
		713.117	52.1913		713.117	162.791		712.984	395.349
		712.103	45.5051		712.103	123.213		711.97	291.263
		711.088	13.6017		711.088	92.4641		710.955	263.575
		710.073	-2.77575		710.073	77.2317		709.94	138.171
		709.058	5.17024		709.058	78.1707		708.925	37.086
		708.043	-25.375		708.043	86.4879		707.91	51.6384
		707.028	-16.8351		707.028	98.0878		706.895	45.5123
		706.012	-3.71702		706.012	106.363		705.879	104.585
		704.997	22.8061		704.997	106.84		704.863	118.564
		703.981	48.7265		703.981	103.317		703.847	121.952
		702.964	55.4393		702.964	102.087		702.831	121.326
		701.948	75.8062		701.948	100.174		701.815	148.282
		700.932	104.475		700.932	99.0767		700.798	84.3543
		699.915	74.7928		699.915	95.6856		699.782	-18.4506
		698.898	53.6927		698.898	89.1253		698.765	-22.7976
		697.881	54.2916		697.881	78.632		697.748	12.4866
		696.864	50.2871		696.864	66.1501		696.73	117.588
		695.846	64.4399		695.846	58.4928		695.713	389.288
		694.829	71.0389		694.829	58.7746		694.695	631.246
		693.811	77.5994		693.811	64.5398		693.677	950.143
		692.793	72.4411		692.793	75.6107		692.659	1254.37
		691.775	53.9488		691.775	87.1744		691.641	1558.57
		690.756	26.7078		690.756	93.3262		690.623	1947.74
		689.738	33.8954		689.738	92.4824		689.604	2330.55
		688.719	22.7944		688.719	88.4592		688.585	2680.99
		687.7	27.3136		687.7	86.6751		687.566	3016.08
		686.681	41.873		686.681	87.6418		686.547	3168.6
		685.662	46.8648		685.662	89.2		685.528	3322.23
		684.642	33.8397		684.642	89.4568		684.508	3452.39
		683.623	20.5605		683.623	83.7373		683.489	3433.99
		682.603	18.4583		682.603	67.7525		682.469	3341.67
		681.583	50.0743		681.583	40.7708		681.449	3240.16
		680.562	44.2227		680.562	12.9022		680.428	3040.26
		679.542	42.5537		679.542	-8.59133		679.408	2729.67
		678.521	59.7619		678.521	-21.3196		678.387	2425.75
		677.501	70.1807		677.501	-22.946		677.366	2110.8
		676.48	52.2931		676.48	-12.5564		676.345	1725.56
		675.458	44.4027		675.458	8.005		675.324	1323.97
		674.437	37.0479		674.437	30.563		674.303	973.747
		673.415	41.3337		673.415	46.4021		673.281	652.88
		672.394	42.1397		672.394	56.0151		672.259	513.263
		671.372	61.687		671.372	58.2272		671.238	371.648
		670.35	86.5969		670.35	50.0112		670.215	349.363
		669.327	130.242		669.327	34.3825		669.193	365.983
		668.305	140.113		668.305	17.5437		668.17	273.287
		667.282	130.932		667.282	8.91928		667.148	244.162
		666.259	124.356		666.259	7.26888		666.125	233.308
		665.236	117.657		665.236	13.6127		665.102	50.4593
		664.213	86.1757		664.213	30.119		664.078	108.185
		663.189	50.95		663.189	58.5799		663.055	97.3074
		662.166	46.1415		662.166	89.0151		662.031	179.1
		661.142	63.6281		661.142	111.905		661.007	237.884
		660.118	68.532		660.118	121.356		659.983	227.332
		659.094	65.093		659.094	115.616		658.959	272.224
		658.069	107.062		658.069	92.2924		657.935	266.48
		657.045	127.013		657.045	60.2526		656.91	189.564
		656.02	114.074		656.02	32.7317		655.885	192.879
		654.995	89.7898		654.995	26.0016		654.86	185.837
		653.97	100.64		653.97	38.6675		653.835	208.199
		652.945	93.9766		652.945	67.8455		652.81	147.47
		651.919	63.3233		651.919	109.177		651.784	144.186
		650.893	39.4379		650.893	155.627		650.759	183.985
		649.867	40.9513		649.867	207.46		649.733	149.11
		648.841	53.877		648.841	264.381		648.706	210.13
		647.815	41.5975		647.815	330.468		647.68	316.487
		646.788	56.5859		646.788	405.06		646.654	395.736
		645.762	94.1933		645.762	473.41		645.627	469.618
		644.735	106.151		644.735	527.063		644.6	515.191
		643.708	107.415		643.708	557.086		643.573	511.76
		642.681	117.646		642.681	557.155		642.546	512.196
		641.653	119.046		641.653	531.383		641.518	487.202
		640.626	109.187		640.626	476.732		640.491	469.569
		639.598	76.8506		639.598	403.871		639.463	548.211
		638.57	57.0948		638.57	314.535		638.435	494.872
		637.542	65.8998		637.542	212.42		637.407	486.887
		636.513	47.1264		636.513	111.912		636.378	484.581
		635.485	68.6515		635.485	26.7915		635.35	378.515
		634.456	91.1018		634.456	-34.3088		634.321	302.829
		633.427	103.735		633.427	-63.9712		633.292	232.847
		632.398	87.2819		632.398	-65.3069		632.263	63.4139
		631.369	87.5109		631.369	-35.1264		631.233	7.71978
		630.339	71.1318		630.339	11.5782		630.204	-14.604
		629.309	62.4351		629.309	66.3879		629.174	-7.4549
		628.279	49.0842		628.279	121.603		628.144	85.5438
		627.249	49.0883		627.249	168.99		627.114	107.559
		626.219	28.7524		626.219	195.681		626.084	132.48
		625.189	18.6145		625.189	203.642		625.053	181.69
		624.158	32.5863		624.158	199.339		624.022	194.136
		623.127	46.6129		623.127	197.467		622.992	180.937
		622.096	47.6677		622.096	204.668		621.96	218.65
		621.065	62.0212		621.065	227.016		620.929	257.571
		620.033	90.0497		620.033	259.01		619.898	268.913
		619.002	70.4253		619.002	285.251		618.866	247.83
		617.97	54.2789		617.97	286.738		617.834	188.135
		616.938	51.4618		616.938	262.495		616.802	151.91
		615.906	51.1529		615.906	216.525		615.77	152.55
		614.873	32.6526		614.873	162.876		614.738	172.166
		613.841	28.8428		613.841	117.863		613.705	186.433
		612.808	37.6161		612.808	90.0589		612.672	236.799
		611.775	25.9565		611.775	83.6606		611.639	265.068
		610.742	-13.9878		610.742	90.0973		610.606	259.599
		609.709	-23.8992		609.709	100.186		609.573	174.715
		608.675	-32.2902		608.675	111.686		608.539	88.1902
		607.641	-25.4544		607.641	119.439		607.505	64.5928
		606.607	5.00032		606.607	122.764		606.471	97.0906
		605.573	44.9421		605.573	121.082		605.437	60.0319
		604.539	59.3898		604.539	109.488		604.403	127.43
		603.504	48.3072		603.504	95.4199		603.368	218.345
		602.47	0.77171		602.47	82.8963		602.334	215.323
		601.435	-16.1367		601.435	81.2864		601.299	227.616
		600.4	-11.4922		600.4	99.6618		600.264	231.166
		599.365	6.17813		599.365	132.819		599.229	272.493
		598.329	22.9377		598.329	170.877		598.193	226.377
		597.293	26.6169		597.293	195.959		597.157	256.808
		596.258	34.2027		596.258	193.307		596.121	244.662
		595.222	36.5483		595.222	166.02		595.085	199.678
		594.185	20.2703		594.185	122.306		594.049	180.865
		593.149	13.8196		593.149	79.8793		593.013	176.372
		592.112	37.2926		592.112	59.071		591.976	228.551
		591.076	42.7073		591.076	62.6316		590.939	284.455
		590.039	45.6517		590.039	86.6486		589.902	253.313
		589.001	40.6493		589.001	115.584		588.865	325.044
		587.964	40.1114		587.964	138.652		587.828	277.771
		586.927	53.138		586.927	148.679		586.79	267.025
		585.889	33.7092		585.889	141.997		585.752	251.079
		584.851	20.0901		584.851	123.071		584.714	239.241
		583.813	16.2725		583.813	105.144		583.676	183.761
		582.774	18.147		582.774	93.4495		582.638	69.1345
		581.736	23.1478		581.736	90.1398		581.599	-3.48671
		580.697	36.4515		580.697	90.4569		580.561	-71.5267
		579.658	43.3631		579.658	93.8165		579.522	-71.5864
		578.619	52.1415		578.619	92.9665		578.482	-71.3331
		577.58	56.8811		577.58	86.6936		577.443	-56.6108
		576.54	67.5913		576.54	76.2266		576.404	-40.8374
		575.501	78.2777		575.501	68.7246		575.364	-72.6975
		574.461	86.5802		574.461	70.6205		574.324	-27.8844
		573.421	90.1045		573.421	84.0115		573.284	39.2102
		572.38	67.1984		572.38	104.065		572.244	89.7167
		571.34	52.3425		571.34	126.142		571.203	146.323
		570.299	22.0269		570.299	140.273		570.162	103.314
		569.258	19.7028		569.258	147.092		569.122	82.5462
		568.217	9.95949		568.217	145.453		568.081	28.0785
		567.176	18.0487		567.176	137.88		567.039	-22.9174
		566.135	19.6845		566.135	131.922		565.998	-6.29889
		565.093	21.0186		565.093	133.389		564.956	14.1053
		564.051	-1.20361		564.051	138.613		563.914	96.7634
		563.009	-11.7212		563.009	142.129		562.872	126.865
		561.967	-20.2391		561.967	139.195		561.83	140.784
		560.925	0.78121		560.925	133.971		560.788	118.371
		559.882	-20.969		559.882	127.816		559.745	60.1361
		558.839	-15.887		558.839	124.267		558.702	-31.9046
		557.796	-4.88848		557.796	130.686		557.659	-54.9514
		556.753	-7.99715		556.753	152.957		556.616	-49.6465
		555.71	-3.97128		555.71	187.465		555.573	-20.9828
		554.666	-25.5337		554.666	226.269		554.529	45.4984
		553.623	-19.0028		553.623	263.435		553.485	79.8566
		552.579	7.18459		552.579	292.773		552.441	71.4197
		551.534	-10.8453		551.534	309.295		551.397	18.6548
		550.49	17.891		550.49	309.365		550.353	-53.9114
		549.446	46.0567		549.446	295.693		549.308	-15.4382
		548.401	51.5475		548.401	277.195		548.263	-55.0615
		547.356	63.1947		547.356	260.078		547.218	-16.29
		546.311	53.2937		546.311	244.585		546.173	59.5014
		545.266	47.1129		545.266	230.517		545.128	38.6258
		544.22	42.3877		544.22	213.715		544.082	29.873
		543.174	38.484		543.174	196.988		543.037	48.5122
		542.128	67.7443		542.128	183.331		541.991	26.5238
		541.082	65.8514		541.082	180.774		540.945	79.1912
		540.036	39.6868		540.036	199.53		539.898	58.1655
		538.99	33.5596		538.99	237.277		538.852	48.7122
		537.943	38.3716		537.943	279.073		537.805	0.75197
		536.896	45.4308		536.896	305.304		536.758	-18.8608
		535.849	33.5378		535.849	299.7		535.711	44.1354
		534.802	49.6434		534.802	259.671		534.664	127.702
		533.754	68.9703		533.754	192.636		533.616	258.422
		532.707	63.5878		532.707	120.704		532.569	323.082
		531.659	47.6938		531.659	70.4399		531.521	341.736
		530.611	42.6262		530.611	57.4323		530.473	344.014
		529.563	45.183		529.563	84.561		529.425	288.191
		528.514	29.2255		528.514	142.025		528.376	360.376
		527.465	12.5505		527.465	210.501		527.328	466.063
		526.417	9.32346		526.417	267.859		526.279	520.874
		525.368	-1.51634		525.368	297.279		525.23	549.594
		524.318	34.801		524.318	300.855		524.18	538.832
		523.269	23.0106		523.269	286.327		523.131	496.17
		522.219	6.76697		522.219	266.726		522.081	518.203
		521.17	-2.19018		521.17	254.363		521.032	488.792
		520.12	-14.5583		520.12	253.499		519.982	560.249
		519.069	3.68905		519.069	258.094		518.931	574.759
		518.019	6.90828		518.019	257.545		517.881	519.186
		516.969	20.9673		516.969	244.323		516.83	447.925
		515.918	41.2067		515.918	221.864		515.779	448.082
		514.867	15.6872		514.867	191.604		514.728	402.006
		513.816	-2.68102		513.816	161.176		513.677	386.326
		512.764	9.41108		512.764	135.985		512.626	356.348
		511.713	19.3771		511.713	116.1		511.574	247.238
		510.661	44.0839		510.661	98.9077		510.523	182.329
		509.609	56.6696		509.609	83.2663		509.471	107.73
		508.557	68.38		508.557	70.5126		508.418	114.142
		507.504	52.895		507.504	66.1464		507.366	220.773
		506.452	41.7307		506.452	74.3392		506.313	189.416
		505.399	20.9331		505.399	95.9433		505.261	192.217
		504.346	44.0289		504.346	123.211		504.208	171.582
		503.293	28.4802		503.293	145.32		503.155	30.8734
		502.24	48.8079		502.24	154.604		502.101	-75.988
		501.186	35.0181		501.186	150.627		501.048	-107.867
		500.133	28.9845		500.133	139.164		499.994	-87.5966
		499.079	12.3814		499.079	134.653		498.94	95.8229
		498.025	-2.74737		498.025	151.985		497.886	156.776
		496.97	-3.79899		496.97	191.454		496.831	223.225
		495.916	26.587		495.916	239.738		495.777	278.3
		494.861	26.8536		494.861	280.1		494.722	219.503
		493.806	61.8776		493.806	296.817		493.667	135.29
		492.751	68.0224		492.751	277.794		492.612	176.097
		491.696	83.8209		491.696	225.873		491.557	131.404
		490.64	76.0944		490.64	159.966		490.501	213.281
		489.584	60.5629		489.584	102.064		489.446	264.983
		488.529	54.8013		488.529	61.3557		488.39	236.71
		487.473	38.578		487.473	41.0961		487.334	230.278
		486.416	6.95175		486.416	41.1619		486.277	179.06
		485.36	17.0441		485.36	49.9235		485.221	236.624
		484.303	28.0839		484.303	50.5337		484.164	234.447
		483.246	28.4879		483.246	39.7547		483.107	278.966
		482.189	33.4031		482.189	21.5752		482.05	290.693
		481.132	30.2019		481.132	1.42453		480.993	249.167
		480.074	19.6719		480.074	-18.5432		479.935	229.446
		479.017	19.1368		479.017	-30.6076		478.877	209.483
		477.959	-2.18813		477.959	-28.8483		477.82	173.829
		476.901	23.1149		476.901	-16.0216		476.762	313.331
		475.843	27.2992		475.843	4.01441		475.703	293.192
		474.784	10.4061		474.784	31.6985		474.645	412.249
		473.725	10.1652		473.725	62.842		473.586	345.483
		472.667	0.68602		472.667	91.5348		472.527	304.828
		471.607	-30.5931		471.607	113.488		471.468	287.142
		470.548	-31.1956		470.548	126.702		470.409	286.271
		469.489	-41.0266		469.489	128.053		469.349	220.683
		468.429	-11.6154		468.429	120.279		468.29	239.378
		467.369	21.5811		467.369	108.125		467.23	218.342
		466.309	34.1592		466.309	98.6198		466.17	180.714
		465.249	57.8029		465.249	91.566		465.109	73.6806
		464.189	62.0468		464.189	87.3132		464.049	55.8955
		463.128	44.0608		463.128	87.7738		462.988	20.4183
		462.067	26.6276		462.067	90.3149		461.927	40.3336
		461.006	13.2993		461.006	88.2818		460.866	-67.0041
		459.945	15.3437		459.945	83.067		459.805	-55.919
		458.883	28.835		458.883	76.2556		458.744	60.7932
		457.822	35.4237		457.822	71.3672		457.682	64.3117
		456.76	25.873		456.76	65.9858		456.62	42.5841
		455.698	28.1397		455.698	64.8908		455.558	66.0584
		454.636	29.4674		454.636	72.1703		454.496	33.6101
		453.573	26.8216		453.573	85.3441		453.433	12.156
		452.511	36.3034		452.511	93.4138		452.371	-32.4032
		451.448	38.576		451.448	90.0551		451.308	-47.7294
		450.385	37.4069		450.385	75.165		450.245	-5.40827
		449.321	38.3678		449.321	48.5521		449.181	43.1295
		448.258	4.11996		448.258	14.484		448.118	93.0404
		447.194	0.90939		447.194	-14.2176		447.054	125.513
		446.131	-2.82188		446.131	-30.185		445.99	85.6582
		445.067	-14.5882		445.067	-36.7319		444.926	83.5396
		444.002	-27.4191		444.002	-44.6846		443.862	38.0909
		442.938	-33.6484		442.938	-61.5044		442.798	-22.127
		441.873	-34.0387		441.873	-84.0796		441.733	-76.6174
		440.808	-23.0343		440.808	-111.827		440.668	-51.3144
		439.743	-7.39656		439.743	-134.108		439.603	-14.0529
		438.678	17.5827		438.678	-139.572		438.538	29.5819
		437.613	22.5808		437.613	-124.844		437.472	-8.27414
		436.547	30.9013		436.547	-98.3604		436.407	45.7255
		435.481	42.2234		435.481	-70.3302		435.341	-22.4017
		434.415	12.9118		434.415	-48.4482		434.275	-48.3254
		433.349	-21.7088		433.349	-34.5461		433.209	-159.665
		432.283	-38.3778		432.283	-29.2064		432.142	-158.373
		431.216	-40.7754		431.216	-26.6221		431.076	-167.064
		430.149	-51.9043		430.149	-22.5914		430.009	-141.959
		429.082	-67.1395		429.082	-17.7413		428.942	-74.0764
		428.015	-50.4041		428.015	-18.544		427.874	56.4926
		426.948	-37.1106		426.948	-27.4501		426.807	111.846
		425.88	-59.643		425.88	-43.0002		425.739	147.989
		424.812	-53.3871		424.812	-61.6009		424.671	176.013
		423.744	-20.2164		423.744	-72.7562		423.603	264.607
		422.676	-19.2811		422.676	-68.78		422.535	279.019
		421.607	-1.36534		421.607	-46.8637		421.467	349.526
		420.539	-2.42208		420.539	-14.8227		420.398	385.942
		419.47	-19.2039		419.47	16.6004		419.329	368.961
		418.401	-17.3779		418.401	39.7379		418.26	369.895
		417.332	-29.5695		417.332	48.0611		417.191	395.475
		416.262	-23.7971		416.262	38.4083		416.121	408.56
		415.193	-10.4209		415.193	18.2879		415.052	441.25
		414.123	8.03985		414.123	-6.61705		413.982	451.213
		413.053	29.2676		413.053	-32.4497		412.912	387.004
		411.983	23.2173		411.983	-59.9246		411.842	294.959
		410.912	18.5598		410.912	-82.7078		410.771	239.813
		409.841	29.2844		409.841	-97.2579		409.7	250.71
		408.771	15.6535		408.771	-102.153		408.63	259.173
		407.7	7.65783		407.7	-97.6496		407.558	247.787
		406.628	7.07299		406.628	-82.4239		406.487	196.112
		405.557	22.8447		405.557	-61.3186		405.416	158.577
		404.485	23.8903		404.485	-42.3445		404.344	71.0322
		403.413	21.4911		403.413	-30.3785		403.272	73.5605
		402.341	24.6856		402.341	-23.8574		402.2	68.0802
		401.269	23.5853		401.269	-22.7646		401.128	83.9839
		400.197	18.2023		400.197	-24.4966		400.055	67.8491

## Sheet: Fig. 4e
	Fig. 4e	Interaction of FUS with iodide-modified silver nanoparticles (Ag IMNPs) and single-droplet SERS
	FUS droplet #1			FUS droplet #2			FUS droplet #3			FUS droplet #4			FUS droplet #5			FUS droplet #6			FUS droplet #7
	Raman Shift (cm-1)	Raman Intensity (normalized)		Raman Shift (cm-1)	Raman Intensity (normalized)		Raman Shift (cm-1)	Raman Intensity (normalized)		Raman Shift (cm-1)	Raman Intensity (normalized)		Raman Shift (cm-1)	Raman Intensity (normalized)		Raman Shift (cm-1)	Raman Intensity (normalized)		Raman Shift (cm-1)	Raman Intensity (normalized)
	1800.29	-0.00284		1800.29	-0.02279		1800.24	-0.02457		1800.24	-0.0015		1800.41	0.01059		1800.41	-0.03567		1800.41	0.00772
	1799.47	-0.00165		1799.47	-0.05762		1799.42	-0.02241		1799.42	-0.00841		1799.58	0.00671		1799.58	-0.04992		1799.58	0.01101
	1798.64	-0.01149		1798.64	-0.10007		1798.59	-0.02176		1798.59	-0.01597		1798.76	0.0137		1798.76	-0.0406		1798.76	0.02089
	1797.82	-0.0237		1797.82	-0.15684		1797.77	-0.01883		1797.77	-0.01287		1797.94	0.00754		1797.94	-0.02549		1797.94	0.01237
	1797	-0.0214		1797	-0.18001		1796.95	-0.00593		1796.95	-0.02305		1797.12	-0.01851		1797.12	-0.01062		1797.12	0.02849
	1796.18	-0.02889		1796.18	-0.2134		1796.13	0.00773		1796.13	-0.03821		1796.29	-0.01103		1796.29	-0.00444		1796.29	0.03797
	1795.35	-0.04128		1795.35	-0.20458		1795.3	0.01829		1795.3	-0.05292		1795.47	-0.01614		1795.47	-0.01767		1795.47	0.04566
	1794.53	-0.03403		1794.53	-0.16873		1794.48	0.02233		1794.48	-0.04715		1794.65	-0.00235		1794.65	-0.03146		1794.65	0.05077
	1793.71	-0.03937		1793.71	-0.10988		1793.66	0.0025		1793.66	-0.06292		1793.82	0.02723		1793.82	-0.06181		1793.82	0.03708
	1792.88	-0.03075		1792.88	-0.03801		1792.83	0.000897064		1792.83	-0.06829		1793	0.03047		1793	-0.07243		1793	0.03646
	1792.06	-0.03959		1792.06	-0.01023		1792.01	-0.00539		1792.01	-0.05663		1792.18	0.03567		1792.18	-0.05896		1792.18	0.02252
	1791.23	-0.03598		1791.23	-0.000611444		1791.18	-0.02519		1791.18	-0.03916		1791.35	0.02148		1791.35	-0.04748		1791.35	-0.01127
	1790.41	-0.02818		1790.41	-0.00514		1790.36	-0.03198		1790.36	-0.03805		1790.53	0.01053		1790.53	-0.03959		1790.53	-0.00326
	1789.59	-0.03904		1789.59	-0.0388		1789.54	-0.02269		1789.54	-0.02432		1789.7	0.05418		1789.7	-0.04391		1789.7	0.01164
	1788.76	-0.04505		1788.76	-0.07144		1788.71	-0.00979		1788.71	-0.00829		1788.88	0.06189		1788.88	-0.04372		1788.88	0.01329
	1787.94	-0.03243		1787.94	-0.11859		1787.89	-0.00922		1787.89	0.00522		1788.06	0.05062		1788.06	-0.03264		1788.06	0.00271
	1787.11	-0.03465		1787.11	-0.10522		1787.06	-0.000813546		1787.06	-0.01422		1787.23	0.05457		1787.23	-0.04213		1787.23	0.01912
	1786.29	-0.04253		1786.29	-0.08033		1786.24	-0.00206		1786.24	-0.02744		1786.41	0.06021		1786.41	-0.04735		1786.41	0.01796
	1785.46	-0.04449		1785.46	-0.0442		1785.41	-0.0034		1785.41	-0.02161		1785.58	0.03914		1785.58	-0.03882		1785.58	-0.00619
	1784.64	-0.03365		1784.64	-0.00175		1784.59	-0.01993		1784.59	-0.02926		1784.76	0.00577		1784.76	-0.01452		1784.76	-0.01144
	1783.81	-0.02571		1783.81	0.0501		1783.76	-0.02417		1783.76	-0.04286		1783.93	-0.0071		1783.93	-0.0198		1783.93	0.000949883
	1782.99	-0.02002		1782.99	0.08056		1782.94	-0.01076		1782.94	-0.03035		1783.11	0.00631		1783.11	-0.00255		1783.11	-0.00192
	1782.16	-0.02494		1782.16	0.04331		1782.11	-0.00614		1782.11	-0.03741		1782.28	-0.00949		1782.28	0.01247		1782.28	-0.02463
	1781.34	-0.01251		1781.34	0.0037		1781.29	-8.04033e-05		1781.29	-0.03994		1781.46	-0.00462		1781.46	0.03195		1781.46	0.01647
	1780.51	-0.00225		1780.51	-0.01543		1780.46	0.01813		1780.46	-0.06239		1780.63	0.02672		1780.63	0.03251		1780.63	0.04453
	1779.69	-0.01941		1779.69	-0.04044		1779.64	0.00307		1779.64	-0.06108		1779.8	0.02943		1779.8	0.02885		1779.8	0.03901
	1778.86	-0.03677		1778.86	-0.05161		1778.81	-0.01629		1778.81	-0.03724		1778.98	0.03275		1778.98	0.0362		1778.98	0.04596
	1778.03	-0.03907		1778.03	-0.05599		1777.98	-0.01977		1777.98	-0.0348		1778.15	0.02653		1778.15	0.0648		1778.15	0.04895
	1777.21	-0.03351		1777.21	-0.00164		1777.16	-0.03048		1777.16	-0.03424		1777.33	0.00308		1777.33	0.03195		1777.33	0.03204
	1776.38	-0.021		1776.38	0.01205		1776.33	-0.0185		1776.33	-0.03026		1776.5	-0.01757		1776.5	0.0181		1776.5	-0.01204
	1775.56	-0.02376		1775.56	0.01835		1775.5	-0.00808		1775.5	-0.04217		1775.67	-0.04922		1775.67	0.00133		1775.67	-0.03719
	1774.73	-0.00804		1774.73	0.03551		1774.68	-0.00801		1774.68	-0.05499		1774.85	-0.03812		1774.85	0.00795		1774.85	-0.03894
	1773.9	0.02083		1773.9	0.06445		1773.85	0.01126		1773.85	-0.06828		1774.02	-0.04264		1774.02	-0.00111		1774.02	-0.03352
	1773.08	0.03721		1773.08	0.07122		1773.02	0.0018		1773.02	-0.06673		1773.19	-0.06626		1773.19	0.00222		1773.19	-0.02204
	1772.25	0.02334		1772.25	0.07281		1772.2	-0.00548		1772.2	-0.05273		1772.37	-0.04567		1772.37	0.00119		1772.37	0.01118
	1771.42	0.01175		1771.42	0.1107		1771.37	-0.00552		1771.37	-0.05549		1771.54	-0.0232		1771.54	0.04419		1771.54	0.01657
	1770.59	-0.00269		1770.59	0.16467		1770.54	-0.01193		1770.54	-0.05289		1770.71	-0.01981		1770.71	0.04336		1770.71	0.01189
	1769.77	-0.00628		1769.77	0.16196		1769.72	-0.00867		1769.72	-0.0541		1769.88	-0.01765		1769.88	0.03829		1769.88	-0.0138
	1768.94	-0.02084		1768.94	0.14854		1768.89	-0.02648		1768.89	-0.04939		1769.06	-0.01261		1769.06	0.03554		1769.06	-0.03627
	1768.11	-0.03541		1768.11	0.13617		1768.06	-0.03596		1768.06	-0.06238		1768.23	0.00384		1768.23	0.04749		1768.23	-0.05591
	1767.28	-0.0259		1767.28	0.11587		1767.23	-0.02982		1767.23	-0.07005		1767.4	0.00838		1767.4	0.0274		1767.4	-0.03451
	1766.45	-0.00171		1766.45	0.10307		1766.4	-0.02366		1766.4	-0.07287		1766.57	-0.00972		1766.57	0.0047		1766.57	-0.01236
	1765.63	-0.00851		1765.63	0.09964		1765.58	-0.00922		1765.58	-0.06732		1765.75	-0.01945		1765.75	-0.00807		1765.75	0.01679
	1764.8	-0.03955		1764.8	0.07569		1764.75	-0.00717		1764.75	-0.05553		1764.92	-0.03143		1764.92	0.00263		1764.92	0.03514
	1763.97	-0.04516		1763.97	0.07788		1763.92	0.01496		1763.92	-0.05768		1764.09	-0.02687		1764.09	-0.00758		1764.09	0.0389
	1763.14	-0.04768		1763.14	0.04649		1763.09	0.0143		1763.09	-0.05953		1763.26	-0.03723		1763.26	-0.01617		1763.26	0.01715
	1762.31	-0.03818		1762.31	0.04958		1762.26	0.01254		1762.26	-0.05449		1762.43	-0.04549		1762.43	-0.0272		1762.43	-0.03209
	1761.48	-0.03095		1761.48	0.03843		1761.43	0.02045		1761.43	-0.07769		1761.6	-0.04981		1761.6	-0.02321		1761.6	-0.038
	1760.65	-0.00952		1760.65	0.01379		1760.6	-0.00331		1760.6	-0.08576		1760.77	-0.04335		1760.77	-0.01712		1760.77	-0.03962
	1759.83	0.01681		1759.83	0.03957		1759.77	-0.01257		1759.77	-0.0692		1759.94	-0.06288		1759.94	-0.03006		1759.94	-0.03344
	1759	0.01959		1759	0.0567		1758.95	-0.03483		1758.95	-0.06228		1759.11	-0.0874		1759.11	-0.04512		1759.11	-0.0274
	1758.17	0.00131		1758.17	0.03472		1758.12	-0.04491		1758.12	-0.04953		1758.29	-0.10885		1758.29	-0.04979		1758.29	-0.02765
	1757.34	0.01135		1757.34	0.08209		1757.29	-0.045		1757.29	-0.04263		1757.46	-0.11853		1757.46	-0.05325		1757.46	-0.00108
	1756.51	0.00569		1756.51	0.08924		1756.46	-0.04177		1756.46	-0.04045		1756.63	-0.13463		1756.63	-0.02821		1756.63	0.00225
	1755.68	0.00835		1755.68	0.11129		1755.63	-0.01316		1755.63	-0.04992		1755.8	-0.14981		1755.8	-0.0159		1755.8	-0.01318
	1754.85	0.02374		1754.85	0.08923		1754.8	0.00653		1754.8	-0.05987		1754.97	-0.1024		1754.97	0.00863		1754.97	0.01955
	1754.02	0.01855		1754.02	0.08145		1753.97	0.0077		1753.97	-0.05746		1754.14	-0.06109		1754.14	0.0061		1754.14	0.03843
	1753.19	0.02112		1753.19	0.11407		1753.14	0.01029		1753.14	-0.05557		1753.31	-0.0382		1753.31	0.00289		1753.31	0.05596
	1752.36	0.02743		1752.36	0.13963		1752.31	-0.01738		1752.31	-0.06274		1752.48	-0.02937		1752.48	-0.02172		1752.48	0.05589
	1751.53	0.01849		1751.53	0.16016		1751.48	-0.0206		1751.48	-0.05904		1751.64	-0.02766		1751.64	-0.00552		1751.64	0.04902
	1750.7	0.00189		1750.7	0.15537		1750.64	-0.02823		1750.64	-0.05088		1750.81	-0.0406		1750.81	-0.0044		1750.81	0.05254
	1749.86	0.00404		1749.86	0.09703		1749.81	-0.00238		1749.81	-0.05567		1749.98	-0.03787		1749.98	0.00325		1749.98	0.03385
	1749.03	-0.00632		1749.03	0.06706		1748.98	0.0226		1748.98	-0.05736		1749.15	-0.0506		1749.15	-0.01656		1749.15	0.00465
	1748.2	0.00156		1748.2	0.03321		1748.15	0.02363		1748.15	-0.03455		1748.32	-0.05324		1748.32	-0.00356		1748.32	-0.00919
	1747.37	-0.01686		1747.37	0.03209		1747.32	0.01439		1747.32	-0.0268		1747.49	-0.08763		1747.49	-0.01987		1747.49	-0.00434
	1746.54	-0.01148		1746.54	0.06856		1746.49	0.00491		1746.49	-0.02479		1746.66	-0.07468		1746.66	-0.0116		1746.66	-0.00809
	1745.71	-0.00442		1745.71	0.11364		1745.66	-0.01637		1745.66	-0.01954		1745.83	-0.08807		1745.83	-0.00966		1745.83	0.00779
	1744.88	-0.000269795		1744.88	0.15268		1744.83	-0.01866		1744.83	-0.0127		1745	-0.0974		1745	0.03342		1745	0.0234
	1744.04	0.0034		1744.04	0.12233		1743.99	0.00191		1743.99	0.000325988		1744.16	-0.08436		1744.16	0.02508		1744.16	0.04305
	1743.21	0.02195		1743.21	0.12633		1743.16	0.02915		1743.16	-0.00147		1743.33	-0.06127		1743.33	-0.00144		1743.33	0.08774
	1742.38	0.02653		1742.38	0.0936		1742.33	0.04457		1742.33	-0.0181		1742.5	-0.03177		1742.5	-0.00644		1742.5	0.08191
	1741.55	0.02658		1741.55	0.04698		1741.5	0.04387		1741.5	-0.01923		1741.67	-0.02229		1741.67	-0.00549		1741.67	0.08329
	1740.72	0.02034		1740.72	0.02899		1740.66	0.03373		1740.66	-0.03036		1740.83	0.00915		1740.83	-0.00682		1740.83	0.07976
	1739.88	0.01629		1739.88	0.00102		1739.83	0.02937		1739.83	-0.03062		1740	0.06295		1740	-0.01844		1740	0.06474
	1739.05	0.02287		1739.05	0.01731		1739	0.02443		1739	-0.02036		1739.17	0.0183		1739.17	0.00808		1739.17	0.05445
	1738.22	0.04536		1738.22	0.0036		1738.17	0.02849		1738.17	-0.00921		1738.34	-0.01461		1738.34	0.0243		1738.34	0.02822
	1737.38	0.05545		1737.38	0.00257		1737.33	0.03697		1737.33	0.01872		1737.5	-0.04038		1737.5	0.01778		1737.5	0.02729
	1736.55	0.05051		1736.55	0.061		1736.5	0.03588		1736.5	0.01013		1736.67	-0.03405		1736.67	0.00297		1736.67	0.04131
	1735.72	0.05409		1735.72	0.02448		1735.67	0.03595		1735.67	-0.00556		1735.84	-0.01184		1735.84	0.02336		1735.84	0.0361
	1734.88	0.0529		1734.88	-0.0089		1734.83	0.03769		1734.83	0.00515		1735	0.02706		1735	0.0313		1735	0.05073
	1734.05	0.04445		1734.05	0.01625		1734	0.03187		1734	-0.00114		1734.17	0.05528		1734.17	0.04618		1734.17	0.05839
	1733.22	0.03279		1733.22	-0.00603		1733.17	0.01751		1733.17	0.01444		1733.34	0.07131		1733.34	0.05107		1733.34	0.07733
	1732.38	0.04265		1732.38	-0.01114		1732.33	0.00138		1732.33	0.02924		1732.5	0.05536		1732.5	0.07682		1732.5	0.06648
	1731.55	0.04228		1731.55	-0.03511		1731.5	0.00414		1731.5	0.03038		1731.67	0.04939		1731.67	0.07968		1731.67	0.05935
	1730.72	0.03934		1730.72	-0.03014		1730.66	-0.0149		1730.66	0.03817		1730.83	0.03875		1730.83	0.089		1730.83	0.05996
	1729.88	0.04137		1729.88	0.02777		1729.83	-0.01597		1729.83	0.02856		1730	0.04846		1730	0.0601		1730	0.05865
	1729.05	0.03817		1729.05	0.03644		1729	-0.00968		1729	0.03061		1729.17	0.0563		1729.17	0.06349		1729.17	0.05041
	1728.21	0.04551		1728.21	0.07111		1728.16	0.00222		1728.16	0.0221		1728.33	0.07143		1728.33	0.05109		1728.33	0.05551
	1727.38	0.04275		1727.38	0.11559		1727.33	0.02544		1727.33	0.00684		1727.5	0.05955		1727.5	0.01673		1727.5	0.05499
	1726.54	0.04261		1726.54	0.1133		1726.49	0.03292		1726.49	0.000146973		1726.66	0.05412		1726.66	-0.02621		1726.66	0.07027
	1725.71	0.04269		1725.71	0.10361		1725.66	0.03021		1725.66	-0.01656		1725.83	0.06088		1725.83	-0.02906		1725.83	0.07183
	1724.87	0.03324		1724.87	0.08921		1724.82	0.03658		1724.82	-0.01952		1724.99	0.05866		1724.99	0.000910196		1724.99	0.08091
	1724.04	0.05181		1724.04	0.05618		1723.99	0.01752		1723.99	-0.00686		1724.16	0.05727		1724.16	0.01788		1724.16	0.09401
	1723.2	0.05344		1723.2	0.0433		1723.15	0.01581		1723.15	0.00523		1723.32	0.05628		1723.32	0.02373		1723.32	0.10687
	1722.37	0.03184		1722.37	0.01574		1722.32	0.000676345		1722.32	0.00865		1722.49	0.04805		1722.49	0.06059		1722.49	0.12451
	1721.53	0.02796		1721.53	-0.02435		1721.48	0.00512		1721.48	0.01258		1721.65	0.04584		1721.65	0.07426		1721.65	0.15091
	1720.69	0.02442		1720.69	-0.03029		1720.64	0.01879		1720.64	0.01082		1720.81	0.06996		1720.81	0.07516		1720.81	0.13412
	1719.86	0.00564		1719.86	-0.0069		1719.81	0.02133		1719.81	0.00997		1719.98	0.10467		1719.98	0.05425		1719.98	0.16877
	1719.02	-0.02527		1719.02	0.02285		1718.97	0.02651		1718.97	0.02291		1719.14	0.10002		1719.14	0.05418		1719.14	0.198
	1718.19	-0.03433		1718.19	0.05446		1718.14	0.019		1718.14	0.035		1718.31	0.12157		1718.31	0.05325		1718.31	0.1864
	1717.35	-0.03147		1717.35	0.08167		1717.3	0.02471		1717.3	0.03501		1717.47	0.12965		1717.47	0.05919		1717.47	0.16802
	1716.51	-0.03669		1716.51	0.08664		1716.46	0.03486		1716.46	0.02802		1716.63	0.11764		1716.63	0.04191		1716.63	0.1759
	1715.68	-0.03778		1715.68	0.07723		1715.63	0.02423		1715.63	0.00863		1715.8	0.0872		1715.8	0.00934		1715.8	0.19056
	1714.84	-0.01559		1714.84	0.04766		1714.79	0.01916		1714.79	0.01116		1714.96	0.07934		1714.96	0.01507		1714.96	0.19432
	1714	-0.01016		1714	0.03896		1713.95	0.01669		1713.95	0.01933		1714.12	0.1023		1714.12	0.01155		1714.12	0.16333
	1713.17	-0.01867		1713.17	-0.00991		1713.11	0.01015		1713.11	0.03172		1713.29	0.1079		1713.29	0.00723		1713.29	0.19616
	1712.33	-0.00917		1712.33	-0.05744		1712.28	0.00415		1712.28	0.05874		1712.45	0.07427		1712.45	-0.00194		1712.45	0.192
	1711.49	-0.00112		1711.49	-0.06369		1711.44	0.00113		1711.44	0.06587		1711.61	0.07466		1711.61	0.03866		1711.61	0.1822
	1710.65	0.00822		1710.65	-0.06617		1710.6	0.01816		1710.6	0.06673		1710.77	0.07112		1710.77	0.08939		1710.77	0.17432
	1709.82	0.01061		1709.82	-0.03967		1709.77	0.01679		1709.77	0.06653		1709.94	0.08923		1709.94	0.06709		1709.94	0.16983
	1708.98	0.01732		1708.98	-0.08212		1708.93	0.00714		1708.93	0.05695		1709.1	0.11392		1709.1	0.06495		1709.1	0.15779
	1708.14	0.01679		1708.14	-0.07777		1708.09	-0.00259		1708.09	0.05921		1708.26	0.13708		1708.26	0.07018		1708.26	0.18445
	1707.3	0.00118		1707.3	-0.0911		1707.25	0.00157		1707.25	0.06064		1707.42	0.13996		1707.42	0.06586		1707.42	0.18416
	1706.46	-0.01563		1706.46	-0.08447		1706.41	0.00189		1706.41	0.0522		1706.58	0.11535		1706.58	0.04039		1706.58	0.21067
	1705.63	-0.0098		1705.63	-0.09559		1705.57	0.00316		1705.57	0.04066		1705.75	0.08501		1705.75	0.02854		1705.75	0.21144
	1704.79	-0.01723		1704.79	-0.06746		1704.74	0.03315		1704.74	0.02961		1704.91	0.04182		1704.91	0.05238		1704.91	0.24141
	1703.95	-0.00726		1703.95	-0.05809		1703.9	0.03646		1703.9	0.01885		1704.07	0.03166		1704.07	0.06351		1704.07	0.24598
	1703.11	-0.00784		1703.11	-0.01534		1703.06	0.02748		1703.06	0.01414		1703.23	0.07428		1703.23	0.05551		1703.23	0.21758
	1702.27	0.00288		1702.27	-0.03263		1702.22	0.0063		1702.22	0.00289		1702.39	0.08575		1702.39	0.04907		1702.39	0.18696
	1701.43	0.0041		1701.43	-0.00945		1701.38	-0.00949		1701.38	-0.01175		1701.55	0.07879		1701.55	-0.00631		1701.55	0.18788
	1700.59	-0.0037		1700.59	-0.02231		1700.54	-0.00808		1700.54	-0.03304		1700.71	0.0597		1700.71	-0.02667		1700.71	0.18089
	1699.75	-0.00916		1699.75	0.00848		1699.7	-0.02299		1699.7	-0.0396		1699.87	0.01745		1699.87	-0.04918		1699.87	0.17858
	1698.91	-0.01184		1698.91	-0.02029		1698.86	-0.02863		1698.86	-0.03517		1699.03	-0.02736		1699.03	-0.05014		1699.03	0.18642
	1698.07	-0.01154		1698.07	-0.02707		1698.02	-0.01207		1698.02	-0.02291		1698.19	-0.04236		1698.19	-0.05391		1698.19	0.22678
	1697.23	-0.02206		1697.23	-0.02597		1697.18	-0.01009		1697.18	-0.02288		1697.35	-0.03423		1697.35	-0.02077		1697.35	0.25771
	1696.39	-0.02356		1696.39	-0.04085		1696.34	-0.0012		1696.34	-0.0205		1696.51	-0.00351		1696.51	0.0085		1696.51	0.28621
	1695.55	-0.01556		1695.55	0.00765		1695.5	-0.01177		1695.5	-0.01155		1695.67	0.00298		1695.67	0.01379		1695.67	0.28244
	1694.71	-0.0045		1694.71	-0.00802		1694.66	-0.00469		1694.66	-0.00395		1694.83	-0.00683		1694.83	-0.00383		1694.83	0.30732
	1693.87	-0.00349		1693.87	-0.02975		1693.82	-0.00526		1693.82	-0.00855		1693.99	-0.01241		1693.99	0.0211		1693.99	0.32109
	1693.03	0.01307		1693.03	-0.06706		1692.98	-0.01642		1692.98	0.00535		1693.15	-0.05165		1693.15	0.0433		1693.15	0.30274
	1692.19	0.01614		1692.19	-0.08747		1692.14	-0.018		1692.14	0.02275		1692.31	-0.08736		1692.31	0.03178		1692.31	0.3183
	1691.35	0.00701		1691.35	-0.1312		1691.3	-0.0042		1691.3	0.01434		1691.47	-0.05874		1691.47	0.03692		1691.47	0.33485
	1690.51	-0.00878		1690.51	-0.14489		1690.46	-0.00795		1690.46	-0.0026		1690.63	-0.0285		1690.63	0.02849		1690.63	0.3379
	1689.67	0.00318		1689.67	-0.16308		1689.62	0.000463822		1689.62	-0.025		1689.79	-0.02981		1689.79	-0.00122		1689.79	0.35049
	1688.83	-0.00614		1688.83	-0.08162		1688.78	0.01457		1688.78	-0.02889		1688.95	-0.02202		1688.95	-0.00611		1688.95	0.36158
	1687.99	-0.00346		1687.99	-0.03685		1687.93	0.0173		1687.93	-0.02484		1688.11	-0.05041		1688.11	0.01183		1688.11	0.40968
	1687.14	-0.00427		1687.14	0.01865		1687.09	0.01848		1687.09	-0.01226		1687.27	-0.05247		1687.27	0.02962		1687.27	0.42923
	1686.3	0.01513		1686.3	0.04731		1686.25	0.03014		1686.25	-0.00381		1686.42	-0.05837		1686.42	0.04988		1686.42	0.43493
	1685.46	0.02541		1685.46	0.08421		1685.41	0.0264		1685.41	0.01173		1685.58	-0.05955		1685.58	0.05436		1685.58	0.44764
	1684.62	0.01354		1684.62	0.02106		1684.57	0.03973		1684.57	0.01485		1684.74	-0.04195		1684.74	0.09028		1684.74	0.43579
	1683.78	0.00748		1683.78	-0.00996		1683.73	0.04829		1683.73	0.02451		1683.9	-0.02525		1683.9	0.07627		1683.9	0.42663
	1682.93	0.02532		1682.93	-0.01727		1682.88	0.05574		1682.88	0.01983		1683.06	-0.04552		1683.06	0.03554		1683.06	0.43607
	1682.09	-0.000361446		1682.09	0.00129		1682.04	0.06829		1682.04	0.03211		1682.21	-0.04902		1682.21	0.0284		1682.21	0.4461
	1681.25	-0.00558		1681.25	0.052		1681.2	0.04761		1681.2	0.04944		1681.37	-0.05349		1681.37	0.01284		1681.37	0.45343
	1680.41	-0.00749		1680.41	0.07006		1680.36	0.04522		1680.36	0.07405		1680.53	-0.04235		1680.53	-0.000278282		1680.53	0.44196
	1679.56	0.000383676		1679.56	0.1038		1679.51	0.02718		1679.51	0.0565		1679.69	-0.02411		1679.69	-0.00739		1679.69	0.41594
	1678.72	0.01277		1678.72	0.09463		1678.67	0.00873		1678.67	0.05031		1678.84	-0.00782		1678.84	-0.00665		1678.84	0.38609
	1677.88	0.00813		1677.88	0.09213		1677.83	0.00266		1677.83	0.04039		1678	0.00121		1678	0.01779		1678	0.34824
	1677.04	0.0067		1677.04	0.06714		1676.98	0.0117		1676.98	0.02344		1677.16	0.00692		1677.16	0.04221		1677.16	0.32925
	1676.19	0.02475		1676.19	0.07506		1676.14	0.00362		1676.14	-0.00638		1676.31	-0.00416		1676.31	0.02102		1676.31	0.32932
	1675.35	0.03121		1675.35	0.06345		1675.3	0.01255		1675.3	-0.01432		1675.47	0.00521		1675.47	0.02105		1675.47	0.30809
	1674.5	0.04328		1674.5	0.06376		1674.45	0.01269		1674.45	-0.01279		1674.63	-0.00935		1674.63	0.02426		1674.63	0.27186
	1673.66	0.03183		1673.66	0.03783		1673.61	0.01144		1673.61	-0.00377		1673.78	-0.04264		1673.78	0.05834		1673.78	0.25784
	1672.82	0.01524		1672.82	0.07197		1672.76	-0.00507		1672.76	-0.01648		1672.94	-0.07947		1672.94	0.05191		1672.94	0.2324
	1671.97	0.00953		1671.97	0.07506		1671.92	-0.02184		1671.92	-0.01603		1672.09	-0.09329		1672.09	0.04923		1672.09	0.23016
	1671.13	-0.00546		1671.13	0.10981		1671.08	-0.03017		1671.08	0.000378188		1671.25	-0.1237		1671.25	0.07017		1671.25	0.23031
	1670.28	-0.00536		1670.28	0.08881		1670.23	-0.02951		1670.23	-0.00123		1670.4	-0.12613		1670.4	0.06183		1670.4	0.22929
	1669.44	0.01109		1669.44	0.11364		1669.39	-0.02606		1669.39	-0.00845		1669.56	-0.11018		1669.56	0.0287		1669.56	0.24713
	1668.59	0.03119		1668.59	0.08614		1668.54	-0.00915		1668.54	-0.01941		1668.72	-0.07256		1668.72	0.04641		1668.72	0.22322
	1667.75	0.03309		1667.75	0.04454		1667.7	-0.00117		1667.7	-0.02548		1667.87	-0.07967		1667.87	0.07859		1667.87	0.20366
	1666.9	0.01687		1666.9	0.02802		1666.85	-0.01369		1666.85	-0.02538		1667.03	-0.0746		1667.03	0.08015		1667.03	0.21657
	1666.06	0.01099		1666.06	0.08296		1666.01	-0.02947		1666.01	-0.02774		1666.18	-0.08718		1666.18	0.0714		1666.18	0.21237
	1665.21	0.00576		1665.21	0.07306		1665.16	-0.04332		1665.16	-0.01505		1665.34	-0.06757		1665.34	0.05178		1665.34	0.21099
	1664.37	0.01061		1664.37	0.0548		1664.32	-0.04672		1664.32	0.000675283		1664.49	-0.082		1664.49	0.03566		1664.49	0.2142
	1663.52	0.01412		1663.52	0.07512		1663.47	-0.0425		1663.47	0.0118		1663.64	-0.05833		1663.64	-0.00369		1663.64	0.21469
	1662.68	0.01621		1662.68	0.06738		1662.63	-0.02717		1662.63	0.01924		1662.8	-0.04537		1662.8	-0.01056		1662.8	0.21104
	1661.83	0.01148		1661.83	0.06563		1661.78	-0.01138		1661.78	0.01067		1661.95	-0.0153		1661.95	0.01481		1661.95	0.17245
	1660.99	-0.00147		1660.99	0.05291		1660.93	-0.01679		1660.93	0.00582		1661.11	-0.01859		1661.11	0.03581		1661.11	0.15882
	1660.14	-0.01431		1660.14	0.07132		1660.09	-0.02723		1660.09	0.00529		1660.26	0.01499		1660.26	0.03706		1660.26	0.15142
	1659.29	-0.02387		1659.29	0.15274		1659.24	-0.00831		1659.24	0.00719		1659.41	0.00338		1659.41	0.05687		1659.41	0.16936
	1658.45	-0.02282		1658.45	0.15718		1658.39	-0.00762		1658.39	0.01569		1658.57	0.03104		1658.57	0.09145		1658.57	0.15544
	1657.6	-0.02384		1657.6	0.1528		1657.55	-0.00536		1657.55	0.04139		1657.72	0.02961		1657.72	0.08905		1657.72	0.14478
	1656.75	-0.04198		1656.75	0.20503		1656.7	-0.00102		1656.7	0.0634		1656.87	0.02891		1656.87	0.09576		1656.87	0.14767
	1655.91	-0.05456		1655.91	0.16215		1655.85	-0.00193		1655.85	0.07268		1656.03	-0.02212		1656.03	0.10349		1656.03	0.13471
	1655.06	-0.06146		1655.06	0.12479		1655.01	-0.01629		1655.01	0.08437		1655.18	-0.01845		1655.18	0.08874		1655.18	0.10855
	1654.21	-0.04559		1654.21	0.10107		1654.16	-0.03297		1654.16	0.0925		1654.33	-0.04125		1654.33	0.06054		1654.33	0.092
	1653.36	-0.01483		1653.36	0.09372		1653.31	-0.03334		1653.31	0.07629		1653.49	-0.05393		1653.49	0.0404		1653.49	0.06855
	1652.52	-0.00721		1652.52	0.1121		1652.47	-0.01575		1652.47	0.05492		1652.64	-0.05287		1652.64	0.03697		1652.64	0.06986
	1651.67	0.00685		1651.67	0.12683		1651.62	-0.00534		1651.62	0.033		1651.79	-0.02417		1651.79	0.03986		1651.79	0.08705
	1650.82	0.00356		1650.82	0.12906		1650.77	0.00905		1650.77	0.03516		1650.94	-0.00342		1650.94	0.02531		1650.94	0.1015
	1649.97	0.0112		1649.97	0.14377		1649.92	0.03228		1649.92	0.04246		1650.1	0.00943		1650.1	0.02963		1650.1	0.09954
	1649.13	-0.0018		1649.13	0.10918		1649.07	0.03081		1649.07	0.0495		1649.25	-0.00279		1649.25	0.00894		1649.25	0.09014
	1648.28	0.00132		1648.28	0.04679		1648.23	0.01679		1648.23	0.06254		1648.4	0.02949		1648.4	6.21948e-05		1648.4	0.07307
	1647.43	0.01847		1647.43	0.058		1647.38	-0.00154		1647.38	0.07936		1647.55	0.01849		1647.55	0.00542		1647.55	0.05172
	1646.58	0.03244		1646.58	0.03942		1646.53	0.000632647		1646.53	0.08079		1646.7	0.00835		1646.7	0.02603		1646.7	0.03351
	1645.73	0.03526		1645.73	0.06568		1645.68	-0.00706		1645.68	0.08229		1645.85	0.03509		1645.85	0.03227		1645.85	0.01999
	1644.88	0.03395		1644.88	0.10254		1644.83	-0.00166		1644.83	0.0676		1645	0.02981		1645	0.03199		1645	0.05043
	1644.03	0.04436		1644.03	0.10746		1643.98	0.00895		1643.98	0.0619		1644.16	0.03256		1644.16	0.0357		1644.16	0.04867
	1643.19	0.06384		1643.19	0.07513		1643.13	0.0354		1643.13	0.07252		1643.31	0.02009		1643.31	0.03808		1643.31	0.0261
	1642.34	0.05795		1642.34	0.06636		1642.28	0.0511		1642.28	0.06256		1642.46	0.02358		1642.46	-0.01081		1642.46	0.01606
	1641.49	0.07801		1641.49	0.04226		1641.43	0.06803		1641.43	0.04724		1641.61	0.05227		1641.61	0.00717		1641.61	0.00351
	1640.64	0.07131		1640.64	0.06456		1640.59	0.08343		1640.59	0.04486		1640.76	0.06541		1640.76	0.03048		1640.76	-0.00523
	1639.79	0.06741		1639.79	0.09127		1639.74	0.10333		1639.74	0.05368		1639.91	0.08567		1639.91	0.03838		1639.91	0.02142
	1638.94	0.06588		1638.94	0.14357		1638.89	0.11754		1638.89	0.05854		1639.06	0.13165		1639.06	0.02605		1639.06	0.02791
	1638.09	0.06537		1638.09	0.15045		1638.04	0.12702		1638.04	0.07368		1638.21	0.13917		1638.21	0.04221		1638.21	0.05414
	1637.24	0.06693		1637.24	0.15284		1637.19	0.15016		1637.19	0.08448		1637.36	0.13522		1637.36	0.04863		1637.36	0.06828
	1636.39	0.06816		1636.39	0.10568		1636.34	0.15872		1636.34	0.11709		1636.51	0.14594		1636.51	0.06206		1636.51	0.08517
	1635.54	0.09962		1635.54	0.12584		1635.49	0.17936		1635.49	0.14173		1635.66	0.16542		1635.66	0.08748		1635.66	0.08857
	1634.69	0.14636		1634.69	0.08361		1634.63	0.2018		1634.63	0.17551		1634.81	0.20692		1634.81	0.12214		1634.81	0.09186
	1633.84	0.17547		1633.84	0.08577		1633.78	0.22815		1633.78	0.20175		1633.96	0.26144		1633.96	0.13278		1633.96	0.09429
	1632.99	0.22875		1632.99	0.11098		1632.93	0.24634		1632.93	0.23331		1633.11	0.31471		1633.11	0.12844		1633.11	0.10872
	1632.13	0.25705		1632.13	0.15092		1632.08	0.24918		1632.08	0.25038		1632.26	0.41882		1632.26	0.12346		1632.26	0.10799
	1631.28	0.29202		1631.28	0.16702		1631.23	0.26712		1631.23	0.27042		1631.41	0.49972		1631.41	0.14068		1631.41	0.13819
	1630.43	0.30554		1630.43	0.2028		1630.38	0.30728		1630.38	0.27713		1630.55	0.58969		1630.55	0.16112		1630.55	0.18942
	1629.58	0.32311		1629.58	0.30359		1629.53	0.3491		1629.53	0.29776		1629.7	0.69135		1629.7	0.23606		1629.7	0.23477
	1628.73	0.36393		1628.73	0.41679		1628.68	0.4015		1628.68	0.32385		1628.85	0.81362		1628.85	0.34614		1628.85	0.27791
	1627.88	0.39402		1627.88	0.42159		1627.83	0.44595		1627.83	0.36604		1628	0.93755		1628	0.40442		1628	0.34902
	1627.03	0.4231		1627.03	0.4718		1626.97	0.50355		1626.97	0.40442		1627.15	1.02915		1627.15	0.45818		1627.15	0.41383
	1626.17	0.48617		1626.17	0.49396		1626.12	0.55252		1626.12	0.44788		1626.3	1.09986		1626.3	0.51298		1626.3	0.46127
	1625.32	0.51974		1625.32	0.49051		1625.27	0.58922		1625.27	0.49917		1625.44	1.21114		1625.44	0.52973		1625.44	0.48727
	1624.47	0.55935		1624.47	0.44764		1624.42	0.63445		1624.42	0.5301		1624.59	1.30226		1624.59	0.55512		1624.59	0.5205
	1623.62	0.60686		1623.62	0.46084		1623.56	0.66976		1623.56	0.55817		1623.74	1.38065		1623.74	0.58177		1623.74	0.55393
	1622.76	0.6614		1622.76	0.50838		1622.71	0.70063		1622.71	0.57743		1622.89	1.43499		1622.89	0.63571		1622.89	0.57822
	1621.91	0.69161		1621.91	0.51307		1621.86	0.72234		1621.86	0.60396		1622.03	1.46045		1622.03	0.70179		1622.03	0.57807
	1621.06	0.69026		1621.06	0.48328		1621.01	0.72021		1621.01	0.61101		1621.18	1.44004		1621.18	0.73827		1621.18	0.58823
	1620.21	0.70732		1620.21	0.51219		1620.15	0.72388		1620.15	0.59844		1620.33	1.36576		1620.33	0.73156		1620.33	0.5622
	1619.35	0.70311		1619.35	0.52139		1619.3	0.72012		1619.3	0.59487		1619.47	1.3091		1619.47	0.71022		1619.47	0.51881
	1618.5	0.67444		1618.5	0.53098		1618.45	0.71412		1618.45	0.58496		1618.62	1.28728		1618.62	0.64805		1618.62	0.50232
	1617.65	0.65128		1617.65	0.5308		1617.59	0.69293		1617.59	0.56745		1617.77	1.26516		1617.77	0.58044		1617.77	0.47847
	1616.79	0.66102		1616.79	0.58745		1616.74	0.67074		1616.74	0.56146		1616.91	1.22418		1616.91	0.51964		1616.91	0.45557
	1615.94	0.6745		1615.94	0.5923		1615.89	0.66157		1615.89	0.54938		1616.06	1.17692		1616.06	0.50567		1616.06	0.43851
	1615.08	0.69298		1615.08	0.59757		1615.03	0.63829		1615.03	0.54786		1615.21	1.0813		1615.21	0.5332		1615.21	0.40886
	1614.23	0.6936		1614.23	0.6347		1614.18	0.62167		1614.18	0.5288		1614.35	1.00491		1614.35	0.56443		1614.35	0.39129
	1613.38	0.71095		1613.38	0.71144		1613.32	0.61295		1613.32	0.51766		1613.5	0.94897		1613.5	0.5488		1613.5	0.36083
	1612.52	0.71283		1612.52	0.72542		1612.47	0.60356		1612.47	0.51578		1612.64	0.8854		1612.64	0.51979		1612.64	0.36569
	1611.67	0.7202		1611.67	0.73152		1611.62	0.59589		1611.62	0.50858		1611.79	0.82563		1611.79	0.49861		1611.79	0.39777
	1610.81	0.73781		1610.81	0.70185		1610.76	0.59339		1610.76	0.51396		1610.93	0.78916		1610.93	0.48342		1610.93	0.41231
	1609.96	0.74558		1609.96	0.7256		1609.91	0.59155		1609.91	0.52059		1610.08	0.75019		1610.08	0.4743		1610.08	0.44321
	1609.1	0.73151		1609.1	0.70575		1609.05	0.59361		1609.05	0.51711		1609.23	0.7197		1609.23	0.48251		1609.23	0.46714
	1608.25	0.70871		1608.25	0.70716		1608.2	0.5773		1608.2	0.52311		1608.37	0.71282		1608.37	0.47826		1608.37	0.46483
	1607.39	0.66921		1607.39	0.71879		1607.34	0.56698		1607.34	0.52154		1607.52	0.71464		1607.52	0.46187		1607.52	0.45019
	1606.54	0.63238		1606.54	0.72003		1606.49	0.56478		1606.49	0.53464		1606.66	0.72448		1606.66	0.40614		1606.66	0.43546
	1605.68	0.58886		1605.68	0.66201		1605.63	0.54971		1605.63	0.52075		1605.8	0.69891		1605.8	0.33703		1605.8	0.42612
	1604.83	0.56956		1604.83	0.56891		1604.77	0.53003		1604.77	0.52019		1604.95	0.65363		1604.95	0.3089		1604.95	0.38928
	1603.97	0.55533		1603.97	0.52139		1603.92	0.51697		1603.92	0.50195		1604.09	0.63323		1604.09	0.28146		1604.09	0.37945
	1603.11	0.53145		1603.11	0.49651		1603.06	0.49713		1603.06	0.47372		1603.24	0.62383		1603.24	0.27098		1603.24	0.37414
	1602.26	0.49641		1602.26	0.47251		1602.21	0.47657		1602.21	0.45243		1602.38	0.59117		1602.38	0.26353		1602.38	0.37017
	1601.4	0.46095		1601.4	0.48581		1601.35	0.44854		1601.35	0.43156		1601.52	0.62191		1601.52	0.26162		1601.52	0.33659
	1600.55	0.4401		1600.55	0.49545		1600.49	0.4148		1600.49	0.41651		1600.67	0.65423		1600.67	0.26092		1600.67	0.32877
	1599.69	0.41489		1599.69	0.5229		1599.64	0.41748		1599.64	0.42157		1599.81	0.66694		1599.81	0.25133		1599.81	0.32414
	1598.83	0.38862		1598.83	0.53701		1598.78	0.41987		1598.78	0.40314		1598.96	0.68554		1598.96	0.25069		1598.96	0.362
	1597.98	0.39292		1597.98	0.53651		1597.92	0.42993		1597.92	0.39898		1598.1	0.68903		1598.1	0.27154		1598.1	0.4048
	1597.12	0.39312		1597.12	0.58018		1597.07	0.47499		1597.07	0.40292		1597.24	0.73589		1597.24	0.30861		1597.24	0.46405
	1596.26	0.38776		1596.26	0.58818		1596.21	0.52343		1596.21	0.40373		1596.38	0.80534		1596.38	0.3781		1596.38	0.51024
	1595.4	0.39753		1595.4	0.57759		1595.35	0.55539		1595.35	0.42101		1595.53	0.8646		1595.53	0.42982		1595.53	0.57765
	1594.55	0.41299		1594.55	0.60129		1594.49	0.58312		1594.49	0.44597		1594.67	1.00114		1594.67	0.49771		1594.67	0.60174
	1593.69	0.4169		1593.69	0.58361		1593.64	0.61992		1593.64	0.46295		1593.81	1.17675		1593.81	0.55523		1593.81	0.64924
	1592.83	0.43195		1592.83	0.57137		1592.78	0.67496		1592.78	0.51342		1592.95	1.33751		1592.95	0.58681		1592.95	0.64111
	1591.97	0.44862		1591.97	0.59597		1591.92	0.72932		1591.92	0.57214		1592.1	1.51432		1592.1	0.62221		1592.1	0.67433
	1591.12	0.44031		1591.12	0.61282		1591.06	0.77758		1591.06	0.6224		1591.24	1.63458		1591.24	0.65377		1591.24	0.69695
	1590.26	0.43475		1590.26	0.63943		1590.21	0.83824		1590.21	0.67516		1590.38	1.75527		1590.38	0.69718		1590.38	0.71194
	1589.4	0.42941		1589.4	0.64719		1589.35	0.88426		1589.35	0.71438		1589.52	1.81626		1589.52	0.71577		1589.52	0.73799
	1588.54	0.4442		1588.54	0.6239		1588.49	0.88297		1588.49	0.73051		1588.66	1.81567		1588.66	0.71581		1588.66	0.77881
	1587.68	0.43247		1587.68	0.64149		1587.63	0.87734		1587.63	0.72896		1587.81	1.78187		1587.81	0.73605		1587.81	0.77343
	1586.82	0.42134		1586.82	0.56992		1586.77	0.85912		1586.77	0.69201		1586.95	1.73776		1586.95	0.73441		1586.95	0.77644
	1585.96	0.41671		1585.96	0.50556		1585.91	0.83731		1585.91	0.67947		1586.09	1.70232		1586.09	0.72303		1586.09	0.72198
	1585.11	0.40223		1585.11	0.50254		1585.05	0.80828		1585.05	0.66246		1585.23	1.63569		1585.23	0.70916		1585.23	0.68318
	1584.25	0.3744		1584.25	0.49602		1584.19	0.77686		1584.19	0.63406		1584.37	1.51084		1584.37	0.66046		1584.37	0.63104
	1583.39	0.33752		1583.39	0.46179		1583.33	0.73373		1583.33	0.57062		1583.51	1.39713		1583.51	0.57673		1583.51	0.55528
	1582.53	0.3241		1582.53	0.42949		1582.47	0.69174		1582.47	0.5242		1582.65	1.24961		1582.65	0.48652		1582.65	0.48902
	1581.67	0.30511		1581.67	0.4076		1581.62	0.62762		1581.62	0.47336		1581.79	1.11795		1581.79	0.38148		1581.79	0.44911
	1580.81	0.26917		1580.81	0.38571		1580.76	0.55235		1580.76	0.44546		1580.93	0.97484		1580.93	0.30601		1580.93	0.38708
	1579.95	0.23349		1579.95	0.36438		1579.9	0.48877		1579.9	0.40252		1580.07	0.83445		1580.07	0.20715		1580.07	0.33392
	1579.09	0.19223		1579.09	0.32262		1579.04	0.4311		1579.04	0.35687		1579.21	0.73388		1579.21	0.154		1579.21	0.29763
	1578.23	0.15916		1578.23	0.31547		1578.18	0.38923		1578.18	0.32431		1578.35	0.61645		1578.35	0.14718		1578.35	0.27572
	1577.37	0.12899		1577.37	0.27775		1577.31	0.33842		1577.31	0.27937		1577.49	0.4935		1577.49	0.13613		1577.49	0.24718
	1576.51	0.09308		1576.51	0.20365		1576.45	0.29102		1576.45	0.2134		1576.63	0.40819		1576.63	0.13741		1576.63	0.19752
	1575.65	0.09013		1575.65	0.17123		1575.59	0.26903		1575.59	0.16901		1575.77	0.32395		1575.77	0.12747		1575.77	0.15515
	1574.79	0.09756		1574.79	0.14381		1574.73	0.22767		1574.73	0.13777		1574.91	0.26645		1574.91	0.11383		1574.91	0.1445
	1573.92	0.08997		1573.92	0.13875		1573.87	0.17024		1573.87	0.13224		1574.05	0.20428		1574.05	0.11822		1574.05	0.11888
	1573.06	0.08183		1573.06	0.1653		1573.01	0.13336		1573.01	0.11169		1573.19	0.13752		1573.19	0.09189		1573.19	0.09386
	1572.2	0.07136		1572.2	0.17881		1572.15	0.09662		1572.15	0.10025		1572.33	0.09834		1572.33	0.09224		1572.33	0.06441
	1571.34	0.06601		1571.34	0.18203		1571.29	0.07888		1571.29	0.08344		1571.46	0.04724		1571.46	0.0894		1571.46	0.06985
	1570.48	0.05552		1570.48	0.13594		1570.43	0.05473		1570.43	0.05248		1570.6	0.0013		1570.6	0.08382		1570.6	0.0708
	1569.62	0.04407		1569.62	0.0897		1569.56	0.05923		1569.56	0.02122		1569.74	-0.02465		1569.74	0.05842		1569.74	0.0468
	1568.76	0.02333		1568.76	0.07196		1568.7	0.06004		1568.7	0.00246		1568.88	-0.06004		1568.88	0.02065		1568.88	0.04092
	1567.89	0.0045		1567.89	0.08852		1567.84	0.04949		1567.84	-0.02186		1568.02	-0.08694		1568.02	-0.00202		1568.02	0.03372
	1567.03	-0.01667		1567.03	0.11558		1566.98	0.0348		1566.98	-0.02124		1567.15	-0.10691		1567.15	0.01182		1567.15	0.01677
	1566.17	-0.02285		1566.17	0.10624		1566.12	0.02674		1566.12	-0.01559		1566.29	-0.12136		1566.29	0.03646		1566.29	0.00825
	1565.31	-0.03884		1565.31	0.11298		1565.25	0.02479		1565.25	-0.02474		1565.43	-0.13097		1565.43	0.06715		1565.43	-0.01027
	1564.44	-0.03056		1564.44	0.09263		1564.39	0.02502		1564.39	-0.03251		1564.57	-0.12575		1564.57	0.09304		1564.57	0.02813
	1563.58	-0.01531		1563.58	0.07321		1563.53	0.02045		1563.53	-0.04572		1563.7	-0.10468		1563.7	0.12204		1563.7	0.02932
	1562.72	-0.00321		1562.72	0.08113		1562.67	0.02118		1562.67	-0.05395		1562.84	-0.10505		1562.84	0.1125		1562.84	0.03877
	1561.86	-0.01208		1561.86	0.1179		1561.8	0.01441		1561.8	-0.05153		1561.98	-0.0909		1561.98	0.11816		1561.98	0.05409
	1560.99	-0.0045		1560.99	0.15718		1560.94	0.0167		1560.94	-0.04369		1561.12	-0.0977		1561.12	0.10352		1561.12	0.04576
	1560.13	0.0079		1560.13	0.13748		1560.08	0.01503		1560.08	-0.02089		1560.25	-0.10111		1560.25	0.11074		1560.25	0.03068
	1559.27	0.000555443		1559.27	0.09918		1559.21	0.00925		1559.21	-0.02393		1559.39	-0.08395		1559.39	0.12828		1559.39	0.03082
	1558.4	-0.00421		1558.4	0.06462		1558.35	0.01218		1558.35	-0.04161		1558.53	-0.10618		1558.53	0.16047		1558.53	0.03367
	1557.54	-0.00498		1557.54	0.03847		1557.48	0.0097		1557.48	-0.03332		1557.66	-0.08861		1557.66	0.14353		1557.66	0.02068
	1556.67	0.00607		1556.67	0.02425		1556.62	0.00726		1556.62	-0.04574		1556.8	-0.06668		1556.8	0.12142		1556.8	-0.000780696
	1555.81	-0.00643		1555.81	0.04978		1555.76	0.01568		1555.76	-0.04023		1555.93	-0.10403		1555.93	0.07769		1555.93	0.02232
	1554.95	-0.02355		1554.95	0.11441		1554.89	0.03038		1554.89	-0.04157		1555.07	-0.07943		1555.07	0.06894		1555.07	0.01393
	1554.08	-0.01847		1554.08	0.1057		1554.03	0.05187		1554.03	-0.03033		1554.2	-0.07721		1554.2	0.06158		1554.2	0.0038
	1553.22	-0.01498		1553.22	0.08249		1553.16	0.06047		1553.16	-0.00993		1553.34	-0.05015		1553.34	0.08352		1553.34	0.00318
	1552.35	-0.01317		1552.35	0.05821		1552.3	0.06277		1552.3	-0.02475		1552.48	-0.00253		1552.48	0.13563		1552.48	0.02514
	1551.49	-0.00155		1551.49	0.0461		1551.43	0.05726		1551.43	-0.02988		1551.61	0.01093		1551.61	0.22897		1551.61	0.04953
	1550.62	-0.01856		1550.62	0.0056		1550.57	0.04834		1550.57	-0.02521		1550.75	0.0445		1550.75	0.25445		1550.75	0.04128
	1549.76	-0.02938		1549.76	0.05264		1549.7	0.0623		1549.7	-0.02523		1549.88	0.09736		1549.88	0.30212		1549.88	0.07548
	1548.89	-0.04381		1548.89	0.06029		1548.84	0.07377		1548.84	-0.01383		1549.02	0.08742		1549.02	0.31348		1549.02	0.10684
	1548.03	-0.02981		1548.03	0.10895		1547.97	0.08584		1547.97	-0.00152		1548.15	0.13476		1548.15	0.29977		1548.15	0.11801
	1547.16	-0.04215		1547.16	0.10932		1547.11	0.10286		1547.11	0.00961		1547.28	0.15683		1547.28	0.26096		1547.28	0.13777
	1546.29	-0.0384		1546.29	0.15647		1546.24	0.1093		1546.24	0.0314		1546.42	0.17017		1546.42	0.24636		1546.42	0.17416
	1545.43	-0.0342		1545.43	0.15502		1545.38	0.12315		1545.38	0.04051		1545.55	0.17678		1545.55	0.22487		1545.55	0.22419
	1544.56	-0.04254		1544.56	0.11418		1544.51	0.15193		1544.51	0.06352		1544.69	0.18595		1544.69	0.20753		1544.69	0.24565
	1543.7	-0.03903		1543.7	0.05285		1543.64	0.17893		1543.64	0.07289		1543.82	0.20136		1543.82	0.2142		1543.82	0.25181
	1542.83	-0.02442		1542.83	0.07947		1542.78	0.19989		1542.78	0.0737		1542.95	0.24224		1542.95	0.23182		1542.95	0.28978
	1541.96	-0.00187		1541.96	0.02562		1541.91	0.21135		1541.91	0.07814		1542.09	0.2652		1542.09	0.24942		1542.09	0.28518
	1541.1	0.04191		1541.1	0.02597		1541.04	0.22487		1541.04	0.07769		1541.22	0.29819		1541.22	0.22399		1541.22	0.29616
	1540.23	0.03366		1540.23	0.05534		1540.18	0.2321		1540.18	0.07846		1540.35	0.34961		1540.35	0.21394		1540.35	0.28274
	1539.36	0.03315		1539.36	0.09826		1539.31	0.23999		1539.31	0.07373		1539.49	0.35378		1539.49	0.22624		1539.49	0.27601
	1538.5	0.01323		1538.5	0.10424		1538.44	0.23823		1538.44	0.10451		1538.62	0.3538		1538.62	0.20987		1538.62	0.27312
	1537.63	-0.00732		1537.63	0.09448		1537.58	0.2368		1537.58	0.12814		1537.75	0.36344		1537.75	0.17178		1537.75	0.25222
	1536.76	-0.00219		1536.76	0.0882		1536.71	0.22445		1536.71	0.14663		1536.89	0.36399		1536.89	0.16728		1536.89	0.25718
	1535.89	-0.00142		1535.89	0.0589		1535.84	0.19258		1535.84	0.14884		1536.02	0.33752		1536.02	0.15452		1536.02	0.25227
	1535.03	-0.00604		1535.03	0.03062		1534.97	0.17841		1534.97	0.1479		1535.15	0.32087		1535.15	0.13133		1535.15	0.21607
	1534.16	0.00251		1534.16	0.02733		1534.11	0.17873		1534.11	0.12516		1534.28	0.29125		1534.28	0.09535		1534.28	0.19944
	1533.29	-0.00541		1533.29	0.04071		1533.24	0.18422		1533.24	0.11017		1533.41	0.24723		1533.41	0.0829		1533.41	0.149
	1532.42	-0.00667		1532.42	0.00812		1532.37	0.20253		1532.37	0.08813		1532.55	0.1749		1532.55	0.05404		1532.55	0.12829
	1531.55	-0.0263		1531.55	-0.00961		1531.5	0.19309		1531.5	0.08006		1531.68	0.15517		1531.68	0.03553		1531.68	0.10308
	1530.69	-0.02546		1530.69	0.000885151		1530.63	0.15447		1530.63	0.05687		1530.81	0.13999		1530.81	0.04165		1530.81	0.08538
	1529.82	-0.04065		1529.82	-0.00697		1529.76	0.12553		1529.76	0.05122		1529.94	0.10191		1529.94	0.0658		1529.94	0.08633
	1528.95	-0.05078		1528.95	-0.02237		1528.9	0.09678		1528.9	0.03457		1529.07	0.0731		1529.07	0.08794		1529.07	0.04834
	1528.08	-0.06369		1528.08	0.00108		1528.03	0.08395		1528.03	0.03564		1528.2	0.07228		1528.2	0.08082		1528.2	0.04237
	1527.21	-0.07493		1527.21	0.01805		1527.16	0.06461		1527.16	0.02494		1527.33	0.05287		1527.33	0.0817		1527.33	0.04002
	1526.34	-0.06326		1526.34	0.02646		1526.29	0.06175		1526.29	0.03376		1526.47	0.0327		1526.47	0.09693		1526.47	0.02751
	1525.47	-0.05789		1525.47	0.00918		1525.42	0.06558		1525.42	0.02558		1525.6	0.01572		1525.6	0.05412		1525.6	0.05402
	1524.6	-0.06259		1524.6	-0.02633		1524.55	0.06117		1524.55	0.01806		1524.73	0.01455		1524.73	0.06016		1524.73	0.06847
	1523.73	-0.0482		1523.73	-0.00886		1523.68	0.03886		1523.68	0.01253		1523.86	0.02092		1523.86	0.09179		1523.86	0.08447
	1522.86	-0.05632		1522.86	-0.02501		1522.81	0.03696		1522.81	0.00709		1522.99	-0.00203		1522.99	0.0978		1522.99	0.08346
	1521.99	-0.06514		1521.99	-0.01361		1521.94	0.03868		1521.94	0.00159		1522.12	-0.01627		1522.12	0.06712		1522.12	0.07355
	1521.12	-0.06916		1521.12	0.00751		1521.07	0.04703		1521.07	0.0097		1521.25	-0.02177		1521.25	0.0456		1521.25	0.07138
	1520.25	-0.0718		1520.25	0.02899		1520.2	0.03135		1520.2	0.01592		1520.38	-0.05021		1520.38	0.0104		1520.38	0.05546
	1519.38	-0.04176		1519.38	0.0622		1519.33	0.03392		1519.33	0.01877		1519.51	-0.0205		1519.51	0.01994		1519.51	0.0326
	1518.51	-0.02567		1518.51	0.0677		1518.46	0.03857		1518.46	0.000183203		1518.64	-0.02764		1518.64	0.02782		1518.64	0.03216
	1517.64	-0.000146139		1517.64	0.018		1517.59	0.02692		1517.59	0.00982		1517.77	-0.02047		1517.77	0.05466		1517.77	0.03433
	1516.77	0.01572		1516.77	0.04516		1516.72	0.01746		1516.72	0.02059		1516.9	0.00199		1516.9	0.10002		1516.9	0.05583
	1515.9	0.03954		1515.9	0.02041		1515.85	0.02339		1515.85	0.01968		1516.02	0.02305		1516.02	0.10289		1516.02	0.0624
	1515.03	0.02395		1515.03	0.00987		1514.98	0.03269		1514.98	0.01882		1515.15	0.04816		1515.15	0.09721		1515.15	0.06863
	1514.16	0.00225		1514.16	0.03221		1514.1	0.04204		1514.1	0.02734		1514.28	0.07329		1514.28	0.12046		1514.28	0.05634
	1513.29	-0.02095		1513.29	0.08306		1513.23	0.03916		1513.23	0.03091		1513.41	0.09236		1513.41	0.13193		1513.41	0.03974
	1512.41	-0.02329		1512.41	0.09427		1512.36	0.04244		1512.36	0.0073		1512.54	0.09766		1512.54	0.13081		1512.54	0.03987
	1511.54	-0.02342		1511.54	0.10383		1511.49	0.04583		1511.49	-0.01781		1511.67	0.11076		1511.67	0.09916		1511.67	0.02391
	1510.67	-0.01022		1510.67	0.07909		1510.62	0.04126		1510.62	-0.0173		1510.8	0.09035		1510.8	0.06999		1510.8	0.0175
	1509.8	-0.00739		1509.8	0.09365		1509.75	0.03643		1509.75	-0.02716		1509.92	0.07395		1509.92	0.02962		1509.92	0.02274
	1508.93	0.000721996		1508.93	0.06492		1508.87	0.01343		1508.87	-0.03397		1509.05	0.10788		1509.05	0.0072		1509.05	0.00555
	1508.05	-0.00247		1508.05	0.06292		1508	0.00786		1508	-0.04329		1508.18	0.13724		1508.18	0.01052		1508.18	-0.00221
	1507.18	-0.01256		1507.18	0.12119		1507.13	0.00737		1507.13	-0.04629		1507.31	0.1446		1507.31	0.02947		1507.31	-0.01485
	1506.31	-0.00866		1506.31	0.15786		1506.26	0.00358		1506.26	-0.05507		1506.43	0.12462		1506.43	0.0604		1506.43	-0.01172
	1505.44	-0.00311		1505.44	0.13702		1505.38	0.01027		1505.38	-0.06716		1505.56	0.09598		1505.56	0.04015		1505.56	0.01473
	1504.56	-0.00413		1504.56	0.18599		1504.51	0.01049		1504.51	-0.07202		1504.69	0.09955		1504.69	0.03387		1504.69	0.01771
	1503.69	0.01739		1503.69	0.20185		1503.64	0.01365		1503.64	-0.06225		1503.81	0.0829		1503.81	0.07018		1503.81	0.04074
	1502.82	0.01751		1502.82	0.23295		1502.76	0.00689		1502.76	-0.07098		1502.94	0.07726		1502.94	0.07895		1502.94	0.03644
	1501.94	0.0249		1501.94	0.24717		1501.89	-0.00728		1501.89	-0.05322		1502.07	0.12307		1502.07	0.15384		1502.07	0.01031
	1501.07	0.0361		1501.07	0.26506		1501.02	0.00349		1501.02	-0.04938		1501.19	0.14775		1501.19	0.1683		1501.19	0.01169
	1500.2	0.04425		1500.2	0.27698		1500.14	0.02212		1500.14	-0.06212		1500.32	0.1192		1500.32	0.14981		1500.32	0.00504
	1499.32	0.09046		1499.32	0.29834		1499.27	0.03751		1499.27	-0.06275		1499.45	0.10117		1499.45	0.15355		1499.45	0.02262
	1498.45	0.11048		1498.45	0.29406		1498.39	0.0561		1498.39	-0.05354		1498.57	0.12301		1498.57	0.12596		1498.57	0.04608
	1497.57	0.12721		1497.57	0.33708		1497.52	0.06401		1497.52	-0.02587		1497.7	0.14465		1497.7	0.13552		1497.7	0.05379
	1496.7	0.15724		1496.7	0.3532		1496.65	0.06035		1496.65	-0.02339		1496.82	0.17262		1496.82	0.15265		1496.82	0.06689
	1495.82	0.16936		1495.82	0.34133		1495.77	0.07367		1495.77	-0.02106		1495.95	0.19043		1495.95	0.17		1495.95	0.06693
	1494.95	0.1905		1494.95	0.34001		1494.9	0.08576		1494.9	-0.000573558		1495.08	0.23777		1495.08	0.21072		1495.08	0.06189
	1494.08	0.20352		1494.08	0.36088		1494.02	0.09634		1494.02	0.0135		1494.2	0.25655		1494.2	0.19195		1494.2	0.0862
	1493.2	0.23347		1493.2	0.36502		1493.15	0.11375		1493.15	0.01048		1493.33	0.29131		1493.33	0.18892		1493.33	0.10778
	1492.33	0.2883		1492.33	0.43119		1492.27	0.13601		1492.27	0.0318		1492.45	0.35591		1492.45	0.21661		1492.45	0.14819
	1491.45	0.32619		1491.45	0.45472		1491.4	0.14457		1491.4	0.06058		1491.58	0.39914		1491.58	0.22287		1491.58	0.18795
	1490.57	0.38697		1490.57	0.57375		1490.52	0.16307		1490.52	0.09177		1490.7	0.45034		1490.7	0.24977		1490.7	0.19598
	1489.7	0.46526		1489.7	0.65224		1489.65	0.19504		1489.65	0.10076		1489.82	0.46158		1489.82	0.32231		1489.82	0.23123
	1488.82	0.54896		1488.82	0.69515		1488.77	0.24383		1488.77	0.15645		1488.95	0.49387		1488.95	0.39251		1488.95	0.24368
	1487.95	0.63209		1487.95	0.74862		1487.89	0.28912		1487.89	0.19634		1488.07	0.54312		1488.07	0.46403		1488.07	0.26025
	1487.07	0.74795		1487.07	0.83855		1487.02	0.34		1487.02	0.25261		1487.2	0.61778		1487.2	0.53307		1487.2	0.28928
	1486.2	0.86396		1486.2	0.92106		1486.14	0.39281		1486.14	0.31757		1486.32	0.7401		1486.32	0.62376		1486.32	0.33956
	1485.32	0.98439		1485.32	1.02134		1485.27	0.43866		1485.27	0.39569		1485.44	0.85674		1485.44	0.71311		1485.44	0.4039
	1484.44	1.08993		1484.44	1.10384		1484.39	0.47056		1484.39	0.47432		1484.57	0.95608		1484.57	0.72582		1484.57	0.47225
	1483.57	1.20744		1483.57	1.25172		1483.51	0.50906		1483.51	0.53538		1483.69	1.08253		1483.69	0.75232		1483.69	0.54223
	1482.69	1.34022		1482.69	1.38006		1482.64	0.56789		1482.64	0.61485		1482.82	1.1845		1482.82	0.82059		1482.82	0.65592
	1481.81	1.48884		1481.81	1.51183		1481.76	0.61673		1481.76	0.70765		1481.94	1.32691		1481.94	0.89788		1481.94	0.72034
	1480.94	1.6447		1480.94	1.65059		1480.88	0.68823		1480.88	0.79608		1481.06	1.50564		1481.06	0.96263		1481.06	0.81893
	1480.06	1.82582		1480.06	1.79743		1480	0.75129		1480	0.88524		1480.18	1.62939		1480.18	1.05189		1480.18	0.91126
	1479.18	2.00197		1479.18	1.95821		1479.13	0.80528		1479.13	1.01068		1479.31	1.74565		1479.31	1.17777		1479.31	1.01451
	1478.3	2.18114		1478.3	2.07576		1478.25	0.87229		1478.25	1.12653		1478.43	1.87091		1478.43	1.28651		1478.43	1.07741
	1477.43	2.33448		1477.43	2.21932		1477.37	0.95441		1477.37	1.24267		1477.55	1.9773		1477.55	1.33956		1477.55	1.15333
	1476.55	2.48428		1476.55	2.34406		1476.49	1.03689		1476.49	1.35147		1476.67	2.07083		1476.67	1.40817		1476.67	1.24448
	1475.67	2.61015		1475.67	2.52076		1475.62	1.11628		1475.62	1.46468		1475.8	2.18032		1475.8	1.45812		1475.8	1.33037
	1474.79	2.75378		1474.79	2.66532		1474.74	1.18591		1474.74	1.55743		1474.92	2.32419		1474.92	1.52647		1474.92	1.40559
	1473.91	2.89084		1473.91	2.8294		1473.86	1.25546		1473.86	1.64717		1474.04	2.42706		1474.04	1.56272		1474.04	1.48979
	1473.04	3.03775		1473.04	2.965		1472.98	1.29705		1472.98	1.71036		1473.16	2.43467		1473.16	1.57282		1473.16	1.57494
	1472.16	3.16972		1472.16	3.11344		1472.1	1.3179		1472.1	1.77857		1472.28	2.48603		1472.28	1.61748		1472.28	1.62107
	1471.28	3.30434		1471.28	3.19581		1471.22	1.34496		1471.22	1.81141		1471.4	2.52548		1471.4	1.64703		1471.4	1.62756
	1470.4	3.42479		1470.4	3.2982		1470.35	1.38094		1470.35	1.84038		1470.52	2.5324		1470.52	1.67747		1470.52	1.65778
	1469.52	3.53258		1469.52	3.41529		1469.47	1.40841		1469.47	1.86334		1469.65	2.51458		1469.65	1.69063		1469.65	1.66947
	1468.64	3.60859		1468.64	3.59796		1468.59	1.44537		1468.59	1.90028		1468.77	2.51198		1468.77	1.67539		1468.77	1.65936
	1467.76	3.69259		1467.76	3.70195		1467.71	1.48428		1467.71	1.92339		1467.89	2.58393		1467.89	1.70304		1467.89	1.6887
	1466.88	3.78327		1466.88	3.79336		1466.83	1.51781		1466.83	1.95		1467.01	2.60171		1467.01	1.71685		1467.01	1.72513
	1466	3.86746		1466	3.86416		1465.95	1.54699		1465.95	1.97344		1466.13	2.63852		1466.13	1.71132		1466.13	1.77902
	1465.12	3.93381		1465.12	3.9479		1465.07	1.55162		1465.07	1.98766		1465.25	2.694		1465.25	1.76086		1465.25	1.83056
	1464.24	4.00654		1464.24	3.97795		1464.19	1.56841		1464.19	2.01832		1464.37	2.73106		1464.37	1.79947		1464.37	1.88987
	1463.36	4.06338		1463.36	3.97904		1463.31	1.57035		1463.31	2.03624		1463.49	2.7349		1463.49	1.85593		1463.49	1.94292
	1462.48	4.12236		1462.48	4.01389		1462.43	1.58108		1462.43	2.07058		1462.61	2.73421		1462.61	1.89091		1462.61	1.97055
	1461.6	4.1711		1461.6	4.08488		1461.55	1.60269		1461.55	2.1019		1461.73	2.7139		1461.73	1.91787		1461.73	1.99532
	1460.72	4.21597		1460.72	4.09898		1460.67	1.6343		1460.67	2.14214		1460.85	2.76245		1460.85	1.99867		1460.85	2.04851
	1459.84	4.26201		1459.84	4.1222		1459.79	1.67273		1459.79	2.18692		1459.97	2.78757		1459.97	2.03349		1459.97	2.10146
	1458.96	4.27067		1458.96	4.17496		1458.91	1.7158		1458.91	2.22137		1459.09	2.8454		1459.09	2.06146		1459.09	2.14702
	1458.08	4.28901		1458.08	4.24693		1458.03	1.75882		1458.03	2.27209		1458.2	2.89996		1458.2	2.09183		1458.2	2.20494
	1457.2	4.30503		1457.2	4.28122		1457.14	1.81883		1457.14	2.34046		1457.32	2.94719		1457.32	2.10189		1457.32	2.26341
	1456.32	4.32279		1456.32	4.34632		1456.26	1.86187		1456.26	2.39156		1456.44	2.96293		1456.44	2.11513		1456.44	2.29129
	1455.43	4.35638		1455.43	4.33557		1455.38	1.9152		1455.38	2.43211		1455.56	3.02737		1455.56	2.15072		1455.56	2.34004
	1454.55	4.39179		1454.55	4.31252		1454.5	1.94516		1454.5	2.45185		1454.68	3.08836		1454.68	2.21164		1454.68	2.38133
	1453.67	4.42642		1453.67	4.28708		1453.62	1.97175		1453.62	2.49716		1453.8	3.1208		1453.8	2.27156		1453.8	2.43277
	1452.79	4.45966		1452.79	4.23637		1452.74	1.99364		1452.74	2.52961		1452.92	3.16373		1452.92	2.28131		1452.92	2.4981
	1451.91	4.45421		1451.91	4.18371		1451.85	2.01402		1451.85	2.56996		1452.03	3.20492		1452.03	2.28255		1452.03	2.52436
	1451.02	4.44616		1451.02	4.19831		1450.97	2.03791		1450.97	2.61394		1451.15	3.21667		1451.15	2.26294		1451.15	2.56182
	1450.14	4.4363		1450.14	4.21802		1450.09	2.05479		1450.09	2.65568		1450.27	3.21558		1450.27	2.22546		1450.27	2.5632
	1449.26	4.43925		1449.26	4.29782		1449.21	2.06793		1449.21	2.67217		1449.39	3.18605		1449.39	2.21243		1449.39	2.54977
	1448.38	4.42862		1448.38	4.32624		1448.32	2.07647		1448.32	2.67783		1448.5	3.21334		1448.5	2.22953		1448.5	2.5371
	1447.49	4.41155		1447.49	4.34281		1447.44	2.06321		1447.44	2.6716		1447.62	3.20851		1447.62	2.25695		1447.62	2.52372
	1446.61	4.39441		1446.61	4.35291		1446.56	2.05084		1446.56	2.66725		1446.74	3.17425		1446.74	2.24187		1446.74	2.53141
	1445.73	4.35732		1445.73	4.33757		1445.67	2.02332		1445.67	2.65544		1445.85	3.12564		1445.85	2.21352		1445.85	2.54891
	1444.84	4.28482		1444.84	4.32074		1444.79	1.99901		1444.79	2.62719		1444.97	3.05503		1444.97	2.1602		1444.97	2.53832
	1443.96	4.21479		1443.96	4.35592		1443.91	1.97217		1443.91	2.58456		1444.09	2.93669		1444.09	2.0783		1444.09	2.53643
	1443.08	4.14935		1443.08	4.30183		1443.02	1.93532		1443.02	2.54405		1443.2	2.83037		1443.2	1.99032		1443.2	2.4789
	1442.19	4.07205		1442.19	4.24651		1442.14	1.91309		1442.14	2.48098		1442.32	2.70711		1442.32	1.93926		1442.32	2.44298
	1441.31	3.94541		1441.31	4.18564		1441.26	1.88399		1441.26	2.41614		1441.44	2.63835		1441.44	1.91538		1441.44	2.35884
	1440.43	3.79357		1440.43	4.07216		1440.37	1.83877		1440.37	2.32751		1440.55	2.51568		1440.55	1.85326		1440.55	2.27422
	1439.54	3.63827		1439.54	3.94051		1439.49	1.78687		1439.49	2.23963		1439.67	2.38541		1439.67	1.76875		1439.67	2.1863
	1438.66	3.43935		1438.66	3.77135		1438.6	1.70383		1438.6	2.14299		1438.78	2.23506		1438.78	1.68632		1438.78	2.0999
	1437.77	3.22336		1437.77	3.59958		1437.72	1.6108		1437.72	2.04207		1437.9	2.04523		1437.9	1.59742		1437.9	2.01325
	1436.89	3.01392		1436.89	3.39441		1436.83	1.51833		1436.83	1.94822		1437.01	1.8433		1437.01	1.47386		1437.01	1.9099
	1436	2.80489		1436	3.11604		1435.95	1.42258		1435.95	1.88439		1436.13	1.65421		1436.13	1.37285		1436.13	1.79613
	1435.12	2.58593		1435.12	2.86338		1435.06	1.3376		1435.06	1.80537		1435.24	1.5296		1435.24	1.30161		1435.24	1.70902
	1434.23	2.34158		1434.23	2.56835		1434.18	1.25591		1434.18	1.71094		1434.36	1.41161		1434.36	1.2214		1434.36	1.58217
	1433.35	2.10234		1433.35	2.31058		1433.29	1.19199		1433.29	1.61332		1433.47	1.2607		1433.47	1.10462		1433.47	1.46152
	1432.46	1.89427		1432.46	2.09155		1432.41	1.12018		1432.41	1.52228		1432.59	1.11606		1432.59	0.97898		1432.59	1.34289
	1431.58	1.68544		1431.58	1.85345		1431.52	1.04144		1431.52	1.41566		1431.7	0.96437		1431.7	0.8946		1431.7	1.21268
	1430.69	1.49696		1430.69	1.65232		1430.64	0.94632		1430.64	1.3222		1430.82	0.78258		1430.82	0.81825		1430.82	1.05971
	1429.8	1.308		1429.8	1.45933		1429.75	0.86893		1429.75	1.2071		1429.93	0.63715		1429.93	0.71436		1429.93	0.9397
	1428.92	1.15822		1428.92	1.30219		1428.86	0.79719		1428.86	1.14365		1429.05	0.51291		1429.05	0.65925		1429.05	0.84368
	1428.03	1.00901		1428.03	1.1443		1427.98	0.71691		1427.98	1.05291		1428.16	0.44356		1428.16	0.6142		1428.16	0.7665
	1427.15	0.84927		1427.15	0.99018		1427.09	0.63892		1427.09	0.96949		1427.27	0.38672		1427.27	0.52299		1427.27	0.69587
	1426.26	0.71655		1426.26	0.88028		1426.21	0.58432		1426.21	0.88964		1426.39	0.35843		1426.39	0.48017		1426.39	0.6326
	1425.37	0.60497		1425.37	0.79901		1425.32	0.5205		1425.32	0.84125		1425.5	0.29012		1425.5	0.40792		1425.5	0.56824
	1424.49	0.52091		1424.49	0.71123		1424.43	0.45288		1424.43	0.79245		1424.61	0.21322		1424.61	0.40221		1424.61	0.48097
	1423.6	0.45458		1423.6	0.62099		1423.54	0.3869		1423.54	0.74157		1423.73	0.1404		1423.73	0.36146		1423.73	0.4032
	1422.71	0.4018		1422.71	0.55063		1422.66	0.35665		1422.66	0.6972		1422.84	0.07399		1422.84	0.31451		1422.84	0.3841
	1421.82	0.37875		1421.82	0.46655		1421.77	0.35037		1421.77	0.67935		1421.95	0.02736		1421.95	0.30953		1421.95	0.36723
	1420.94	0.35402		1420.94	0.38392		1420.88	0.32816		1420.88	0.65068		1421.06	0.01621		1421.06	0.31569		1421.06	0.3367
	1420.05	0.30963		1420.05	0.34784		1420	0.31275		1420	0.62385		1420.18	0.07124		1420.18	0.26606		1420.18	0.3338
	1419.16	0.27338		1419.16	0.31773		1419.11	0.30095		1419.11	0.58783		1419.29	0.10777		1419.29	0.25394		1419.29	0.33251
	1418.27	0.24664		1418.27	0.3332		1418.22	0.2935		1418.22	0.57982		1418.4	0.10522		1418.4	0.23957		1418.4	0.30929
	1417.39	0.2205		1417.39	0.30758		1417.33	0.27743		1417.33	0.5748		1417.51	0.12549		1417.51	0.24571		1417.51	0.29258
	1416.5	0.20015		1416.5	0.29725		1416.44	0.25631		1416.44	0.55155		1416.62	0.10091		1416.62	0.23476		1416.62	0.27945
	1415.61	0.18547		1415.61	0.31867		1415.55	0.24689		1415.55	0.55731		1415.74	0.08187		1415.74	0.21878		1415.74	0.26959
	1414.72	0.18151		1414.72	0.33462		1414.67	0.24758		1414.67	0.54567		1414.85	0.06963		1414.85	0.25683		1414.85	0.26314
	1413.83	0.19138		1413.83	0.34208		1413.78	0.22383		1413.78	0.54023		1413.96	0.05681		1413.96	0.24759		1413.96	0.23648
	1412.94	0.19487		1412.94	0.29521		1412.89	0.20265		1412.89	0.52894		1413.07	0.0933		1413.07	0.18535		1413.07	0.21534
	1412.05	0.17749		1412.05	0.31645		1412	0.18347		1412	0.49126		1412.18	0.09619		1412.18	0.15487		1412.18	0.20625
	1411.16	0.15657		1411.16	0.32244		1411.11	0.18578		1411.11	0.46583		1411.29	0.12582		1411.29	0.11216		1411.29	0.19361
	1410.27	0.14013		1410.27	0.26995		1410.22	0.16968		1410.22	0.4387		1410.4	0.12059		1410.4	0.06947		1410.4	0.17347
	1409.39	0.13453		1409.39	0.22482		1409.33	0.14313		1409.33	0.38541		1409.51	0.09611		1409.51	0.05367		1409.51	0.15389
	1408.5	0.11273		1408.5	0.22381		1408.44	0.13417		1408.44	0.37232		1408.62	0.10331		1408.62	0.03775		1408.62	0.14837
	1407.61	0.09869		1407.61	0.25853		1407.55	0.1235		1407.55	0.34893		1407.73	0.08449		1407.73	0.08383		1407.73	0.11168
	1406.72	0.07851		1406.72	0.25792		1406.66	0.10873		1406.66	0.34037		1406.84	0.06559		1406.84	0.05243		1406.84	0.09105
	1405.83	0.06334		1405.83	0.23169		1405.77	0.08801		1405.77	0.31031		1405.95	0.09279		1405.95	0.01984		1405.95	0.04062
	1404.94	0.01714		1404.94	0.25784		1404.88	0.06839		1404.88	0.26969		1405.06	0.09509		1405.06	-0.0181		1405.06	0.02554
	1404.04	-0.00774		1404.04	0.22513		1403.99	0.07327		1403.99	0.24407		1404.17	0.13172		1404.17	-0.00856		1404.17	0.02554
	1403.15	-0.01629		1403.15	0.16806		1403.1	0.06116		1403.1	0.22244		1403.28	0.11016		1403.28	-0.00153		1403.28	-0.00128
	1402.26	-0.00482		1402.26	0.13608		1402.21	0.05039		1402.21	0.18406		1402.39	0.13863		1402.39	0.0094		1402.39	0.01162
	1401.37	-0.01335		1401.37	0.10624		1401.32	0.05099		1401.32	0.16291		1401.5	0.15658		1401.5	-0.00397		1401.5	0.02653
	1400.48	-0.02733		1400.48	0.07528		1400.43	0.04733		1400.43	0.13291		1400.61	0.15605		1400.61	0.02317		1400.61	0.02334
	1399.59	-0.04233		1399.59	0.04503		1399.54	0.06227		1399.54	0.10677		1399.72	0.15419		1399.72	-0.01318		1399.72	0.03558
	1398.7	-0.03028		1398.7	0.01718		1398.65	0.06786		1398.65	0.05586		1398.83	0.17111		1398.83	-0.06011		1398.83	0.03509
	1397.81	-0.04232		1397.81	0.03298		1397.75	0.05721		1397.75	0.03836		1397.94	0.16077		1397.94	-0.07023		1397.94	0.03928
	1396.92	-0.03952		1396.92	0.05271		1396.86	0.06901		1396.86	0.03473		1397.04	0.19508		1397.04	-0.00527		1397.04	0.05612
	1396.02	-0.04013		1396.02	0.06693		1395.97	0.07642		1395.97	0.03252		1396.15	0.22603		1396.15	0.04976		1396.15	0.07293
	1395.13	-0.02562		1395.13	0.17355		1395.08	0.08741		1395.08	0.04463		1395.26	0.31567		1395.26	0.08817		1395.26	0.0847
	1394.24	-0.04552		1394.24	0.20813		1394.19	0.08625		1394.19	0.0465		1394.37	0.40195		1394.37	0.10774		1394.37	0.09919
	1393.35	-0.05381		1393.35	0.19729		1393.29	0.09981		1393.29	0.05728		1393.48	0.48236		1393.48	0.12756		1393.48	0.16118
	1392.46	-0.04624		1392.46	0.17962		1392.4	0.1042		1392.4	0.05941		1392.58	0.56834		1392.58	0.13582		1392.58	0.20252
	1391.56	-0.01121		1391.56	0.16993		1391.51	0.11906		1391.51	0.0722		1391.69	0.65345		1391.69	0.14072		1391.69	0.22321
	1390.67	0.00346		1390.67	0.16364		1390.62	0.12942		1390.62	0.08516		1390.8	0.71031		1390.8	0.17034		1390.8	0.23377
	1389.78	0.00701		1389.78	0.17369		1389.72	0.1444		1389.72	0.10028		1389.9	0.76504		1389.9	0.19004		1389.9	0.25361
	1388.88	0.03366		1388.88	0.1962		1388.83	0.1656		1388.83	0.13756		1389.01	0.80381		1389.01	0.19938		1389.01	0.26653
	1387.99	0.05405		1387.99	0.23446		1387.94	0.18489		1387.94	0.16033		1388.12	0.79157		1388.12	0.20964		1388.12	0.26366
	1387.1	0.03823		1387.1	0.18861		1387.04	0.18272		1387.04	0.17635		1387.23	0.76635		1387.23	0.22177		1387.23	0.253
	1386.2	0.02494		1386.2	0.16412		1386.15	0.18005		1386.15	0.17659		1386.33	0.69339		1386.33	0.20816		1386.33	0.28697
	1385.31	0.04151		1385.31	0.16142		1385.26	0.16508		1385.26	0.15706		1385.44	0.69003		1385.44	0.25219		1385.44	0.29716
	1384.42	0.06124		1384.42	0.16116		1384.36	0.14942		1384.36	0.15394		1384.54	0.65568		1384.54	0.26174		1384.54	0.2817
	1383.52	0.06018		1383.52	0.10783		1383.47	0.14296		1383.47	0.12839		1383.65	0.63746		1383.65	0.26326		1383.65	0.27975
	1382.63	0.04703		1382.63	0.10309		1382.57	0.1333		1382.57	0.11239		1382.76	0.60442		1382.76	0.24652		1382.76	0.26002
	1381.73	0.04546		1381.73	0.11118		1381.68	0.1318		1381.68	0.10957		1381.86	0.56738		1381.86	0.18694		1381.86	0.25531
	1380.84	0.02204		1380.84	0.08932		1380.78	0.14219		1380.78	0.07839		1380.97	0.48615		1380.97	0.16151		1380.97	0.27532
	1379.94	-0.00464		1379.94	0.06457		1379.89	0.14301		1379.89	0.0671		1380.07	0.39263		1380.07	0.11638		1380.07	0.24177
	1379.05	-0.01244		1379.05	0.05627		1379	0.13022		1379	0.03302		1379.18	0.30592		1379.18	0.06589		1379.18	0.21994
	1378.15	-0.01323		1378.15	0.09869		1378.1	0.11812		1378.1	0.01212		1378.28	0.25606		1378.28	0.08871		1378.28	0.22185
	1377.26	0.00646		1377.26	0.12381		1377.21	0.08275		1377.21	0.0135		1377.39	0.1836		1377.39	0.07386		1377.39	0.20884
	1376.36	-0.00481		1376.36	0.12485		1376.31	0.0721		1376.31	0.00147		1376.49	0.16177		1376.49	0.09455		1376.49	0.18942
	1375.47	-0.017		1375.47	0.09833		1375.41	0.04533		1375.41	-0.01622		1375.6	0.11888		1375.6	0.09636		1375.6	0.17539
	1374.57	-0.02199		1374.57	0.10795		1374.52	0.04252		1374.52	-0.0286		1374.7	0.08738		1374.7	0.08355		1374.7	0.17524
	1373.68	-0.03449		1373.68	0.09796		1373.62	0.04016		1373.62	-0.03536		1373.81	0.0621		1373.81	0.09098		1373.81	0.18138
	1372.78	-0.03386		1372.78	0.0801		1372.73	0.03615		1372.73	-0.02375		1372.91	0.03644		1372.91	0.07448		1372.91	0.15889
	1371.89	-0.03084		1371.89	0.07335		1371.83	0.04236		1371.83	-0.03344		1372.01	0.02316		1372.01	0.08809		1372.01	0.13361
	1370.99	-0.05169		1370.99	0.09503		1370.93	0.04488		1370.93	-0.035		1371.12	0.01108		1371.12	0.08618		1371.12	0.13922
	1370.09	-0.03173		1370.09	0.08847		1370.04	0.05632		1370.04	-0.03269		1370.22	0.01882		1370.22	0.06135		1370.22	0.14558
	1369.2	-0.03724		1369.2	0.06969		1369.14	0.08326		1369.14	-0.04232		1369.32	0.02222		1369.32	0.04714		1369.32	0.1637
	1368.3	-0.03714		1368.3	0.0425		1368.25	0.09005		1368.25	-0.05534		1368.43	0.01435		1368.43	0.01851		1368.43	0.18612
	1367.4	-0.02361		1367.4	0.04375		1367.35	0.1026		1367.35	-0.0359		1367.53	0.03339		1367.53	0.03095		1367.53	0.22136
	1366.51	-0.01027		1366.51	0.05854		1366.45	0.08416		1366.45	-0.01391		1366.63	0.05015		1366.63	0.06851		1366.63	0.22654
	1365.61	-0.00126		1365.61	0.0626		1365.55	0.08157		1365.55	0.03185		1365.74	0.04946		1365.74	0.10843		1365.74	0.24251
	1364.71	-0.00628		1364.71	0.07532		1364.66	0.08804		1364.66	0.04857		1364.84	0.0241		1364.84	0.14863		1364.84	0.21578
	1363.81	-0.01119		1363.81	0.01745		1363.76	0.08682		1363.76	0.05721		1363.94	0.01216		1363.94	0.12213		1363.94	0.20974
	1362.92	0.0104		1362.92	0.01298		1362.86	0.09972		1362.86	0.07069		1363.04	-0.00542		1363.04	0.11673		1363.04	0.21287
	1362.02	0.01894		1362.02	0.02093		1361.96	0.1002		1361.96	0.05268		1362.15	-0.01692		1362.15	0.06378		1362.15	0.22979
	1361.12	0.02376		1361.12	0.05995		1361.07	0.09986		1361.07	0.03072		1361.25	-0.03107		1361.25	0.01537		1361.25	0.21334
	1360.22	0.00211		1360.22	0.06148		1360.17	0.08882		1360.17	0.02397		1360.35	-0.03584		1360.35	0.00829		1360.35	0.22249
	1359.32	-0.0061		1359.32	0.08141		1359.27	0.0536		1359.27	0.01029		1359.45	-0.05349		1359.45	0.02921		1359.45	0.25057
	1358.43	-0.00572		1358.43	0.08111		1358.37	0.04365		1358.37	0.02172		1358.55	-0.07422		1358.55	0.06043		1358.55	0.26632
	1357.53	-0.0129		1357.53	0.06595		1357.47	0.04436		1357.47	0.02365		1357.66	-0.10562		1357.66	0.04608		1357.66	0.25124
	1356.63	0.00156		1356.63	-0.00523		1356.57	0.03923		1356.57	0.03788		1356.76	-0.12195		1356.76	0.04393		1356.76	0.25025
	1355.73	0.02637		1355.73	0.00861		1355.68	0.0456		1355.68	0.04877		1355.86	-0.11617		1355.86	0.05603		1355.86	0.2309
	1354.83	0.01345		1354.83	-0.0252		1354.78	0.05558		1354.78	0.05492		1354.96	-0.09482		1354.96	0.04893		1354.96	0.21262
	1353.93	0.02366		1353.93	0.00186		1353.88	0.07535		1353.88	0.07301		1354.06	-0.11139		1354.06	0.01223		1354.06	0.20418
	1353.03	0.01169		1353.03	0.05326		1352.98	0.088		1352.98	0.0839		1353.16	-0.0981		1353.16	0.02647		1353.16	0.20339
	1352.13	0.00771		1352.13	0.10528		1352.08	0.08852		1352.08	0.08965		1352.26	-0.06781		1352.26	0.06687		1352.26	0.22789
	1351.23	0.00859		1351.23	0.11662		1351.18	0.09345		1351.18	0.08426		1351.36	-0.04181		1351.36	0.0654		1351.36	0.21793
	1350.33	0.000751518		1350.33	0.15033		1350.28	0.10768		1350.28	0.08821		1350.46	-0.00178		1350.46	0.03731		1350.46	0.22115
	1349.43	0.00891		1349.43	0.13445		1349.38	0.11729		1349.38	0.08494		1349.56	0.02989		1349.56	0.0352		1349.56	0.23025
	1348.53	-0.01107		1348.53	0.09466		1348.48	0.14219		1348.48	0.08539		1348.66	0.05484		1348.66	0.00327		1348.66	0.22345
	1347.63	-0.0206		1347.63	0.06257		1347.58	0.16676		1347.58	0.10194		1347.76	0.05448		1347.76	0.02168		1347.76	0.21625
	1346.73	0.000209305		1346.73	0.03254		1346.68	0.17407		1346.68	0.12918		1346.86	0.06424		1346.86	0.00273		1346.86	0.24146
	1345.83	0.01666		1345.83	0.06386		1345.78	0.17885		1345.78	0.1351		1345.96	0.06469		1345.96	0.01419		1345.96	0.23822
	1344.93	0.03825		1344.93	0.07777		1344.88	0.17343		1344.88	0.12857		1345.06	0.03719		1345.06	0.01943		1345.06	0.2298
	1344.03	0.04347		1344.03	0.05862		1343.98	0.15306		1343.98	0.09302		1344.16	0.02043		1344.16	0.00121		1344.16	0.20506
	1343.13	0.04091		1343.13	0.04564		1343.07	0.13403		1343.07	0.07759		1343.26	0.03308		1343.26	-0.02632		1343.26	0.20272
	1342.23	0.0287		1342.23	0.00108		1342.17	0.11117		1342.17	0.04908		1342.36	0.07261		1342.36	-0.03302		1342.36	0.16603
	1341.33	-0.00207		1341.33	-0.02376		1341.27	0.11127		1341.27	0.04921		1341.45	0.08958		1341.45	-0.05457		1341.45	0.13287
	1340.42	-0.01031		1340.42	-0.01001		1340.37	0.10014		1340.37	0.04517		1340.55	0.08196		1340.55	-0.01681		1340.55	0.10416
	1339.52	-0.01223		1339.52	-0.07378		1339.47	0.08597		1339.47	0.0413		1339.65	0.09505		1339.65	-0.00488		1339.65	0.08049
	1338.62	0.00876		1338.62	-0.01818		1338.57	0.08851		1338.57	0.03572		1338.75	0.08041		1338.75	-0.01093		1338.75	0.06503
	1337.72	0.03296		1337.72	0.01714		1337.66	0.09283		1337.66	0.0354		1337.85	0.05626		1337.85	0.00505		1337.85	0.06677
	1336.82	0.03477		1336.82	0.10564		1336.76	0.08705		1336.76	0.03584		1336.95	0.03566		1336.95	0.01817		1336.95	0.05437
	1335.91	0.03988		1335.91	0.13762		1335.86	0.0773		1335.86	0.04664		1336.04	0.04903		1336.04	0.0097		1336.04	0.07403
	1335.01	0.04974		1335.01	0.14845		1334.96	0.0573		1334.96	0.05382		1335.14	0.08331		1335.14	0.0595		1335.14	0.04081
	1334.11	0.03632		1334.11	0.17776		1334.05	0.05483		1334.05	0.06797		1334.24	0.09529		1334.24	0.06632		1334.24	0.05559
	1333.21	0.03204		1333.21	0.17884		1333.15	0.0528		1333.15	0.07497		1333.34	0.08264		1333.34	0.07688		1333.34	0.04689
	1332.3	0.04905		1332.3	0.14655		1332.25	0.0573		1332.25	0.08686		1332.43	0.05834		1332.43	0.09435		1332.43	0.04282
	1331.4	0.06938		1331.4	0.11537		1331.35	0.04863		1331.35	0.09862		1331.53	0.05795		1331.53	0.10414		1331.53	0.03971
	1330.5	0.0798		1330.5	0.06708		1330.44	0.04937		1330.44	0.10623		1330.63	0.06736		1330.63	0.10647		1330.63	0.03969
	1329.59	0.07258		1329.59	0.0979		1329.54	0.04304		1329.54	0.11473		1329.72	0.06006		1329.72	0.09058		1329.72	0.02563
	1328.69	0.07374		1328.69	0.11266		1328.63	0.045		1328.63	0.11864		1328.82	0.05981		1328.82	0.03565		1328.82	0.02657
	1327.79	0.0856		1327.79	0.09579		1327.73	0.03768		1327.73	0.12478		1327.92	0.06752		1327.92	0.03927		1327.92	-0.00457
	1326.88	0.08147		1326.88	0.10764		1326.83	0.03972		1326.83	0.12387		1327.01	0.04995		1327.01	0.02794		1327.01	0.02592
	1325.98	0.08843		1325.98	0.10847		1325.92	0.04165		1325.92	0.10938		1326.11	0.0456		1326.11	0.02176		1326.11	0.01764
	1325.07	0.10702		1325.07	0.12916		1325.02	0.03164		1325.02	0.1089		1325.2	0.02626		1325.2	0.01884		1325.2	0.01949
	1324.17	0.1111		1324.17	0.06311		1324.11	0.01296		1324.11	0.09885		1324.3	0.05902		1324.3	0.04329		1324.3	0.00634
	1323.26	0.11434		1323.26	0.03708		1323.21	0.00838		1323.21	0.07626		1323.39	0.12714		1323.39	0.09021		1323.39	-0.0239
	1322.36	0.12942		1322.36	0.0675		1322.3	0.00764		1322.3	0.07078		1322.49	0.17941		1322.49	0.10341		1322.49	-0.06187
	1321.45	0.13232		1321.45	0.1663		1321.4	0.02618		1321.4	0.03843		1321.58	0.23012		1321.58	0.08503		1321.58	-0.08067
	1320.55	0.16551		1320.55	0.19524		1320.49	0.03304		1320.49	0.04526		1320.68	0.2583		1320.68	0.12995		1320.68	-0.06882
	1319.64	0.19016		1319.64	0.22886		1319.59	0.04679		1319.59	0.05365		1319.77	0.25408		1319.77	0.15576		1319.77	-0.01153
	1318.74	0.19903		1318.74	0.24906		1318.68	0.04769		1318.68	0.03864		1318.87	0.28104		1318.87	0.15741		1318.87	0.00377
	1317.83	0.23866		1317.83	0.30813		1317.78	0.057		1317.78	0.04378		1317.96	0.30885		1317.96	0.16093		1317.96	0.04381
	1316.93	0.26686		1316.93	0.26681		1316.87	0.08443		1316.87	0.06375		1317.06	0.33676		1317.06	0.16666		1317.06	0.07383
	1316.02	0.30722		1316.02	0.23622		1315.97	0.09674		1315.97	0.07332		1316.15	0.37511		1316.15	0.21384		1316.15	0.08393
	1315.12	0.35789		1315.12	0.2824		1315.06	0.11731		1315.06	0.1047		1315.25	0.41948		1315.25	0.22819		1315.25	0.10216
	1314.21	0.36931		1314.21	0.37621		1314.15	0.14486		1314.15	0.11065		1314.34	0.47811		1314.34	0.23863		1314.34	0.11275
	1313.3	0.40012		1313.3	0.40781		1313.25	0.15587		1313.25	0.14968		1313.43	0.47939		1313.43	0.24969		1313.43	0.16056
	1312.4	0.41287		1312.4	0.45459		1312.34	0.18473		1312.34	0.16855		1312.53	0.5457		1312.53	0.25718		1312.53	0.18484
	1311.49	0.4208		1311.49	0.47131		1311.44	0.21236		1311.44	0.19355		1311.62	0.58538		1311.62	0.27414		1311.62	0.22912
	1310.58	0.46462		1310.58	0.51168		1310.53	0.2445		1310.53	0.20664		1310.71	0.65633		1310.71	0.30454		1310.71	0.27547
	1309.68	0.50529		1309.68	0.47506		1309.62	0.27625		1309.62	0.23114		1309.81	0.71058		1309.81	0.31067		1309.81	0.30834
	1308.77	0.52766		1308.77	0.46079		1308.71	0.3086		1308.71	0.25456		1308.9	0.79545		1308.9	0.35021		1308.9	0.34334
	1307.86	0.55359		1307.86	0.45122		1307.81	0.34255		1307.81	0.29703		1307.99	0.87762		1307.99	0.3727		1307.99	0.38421
	1306.95	0.57054		1306.95	0.49686		1306.9	0.36795		1306.9	0.3512		1307.08	0.94794		1307.08	0.38352		1307.08	0.41192
	1306.05	0.57157		1306.05	0.55858		1305.99	0.40048		1305.99	0.38748		1306.18	0.98539		1306.18	0.38456		1306.18	0.46872
	1305.14	0.60532		1305.14	0.65872		1305.08	0.448		1305.08	0.43034		1305.27	1.06211		1305.27	0.42726		1305.27	0.51476
	1304.23	0.62589		1304.23	0.68913		1304.18	0.47653		1304.18	0.4672		1304.36	1.09201		1304.36	0.4603		1304.36	0.56474
	1303.32	0.66065		1303.32	0.76346		1303.27	0.49556		1303.27	0.4869		1303.45	1.09821		1303.45	0.45735		1303.45	0.60041
	1302.41	0.69202		1302.41	0.75987		1302.36	0.5198		1302.36	0.50066		1302.55	1.08352		1302.55	0.4818		1302.55	0.62971
	1301.51	0.70253		1301.51	0.76879		1301.45	0.55213		1301.45	0.49334		1301.64	1.09447		1301.64	0.50963		1301.64	0.6736
	1300.6	0.72648		1300.6	0.72772		1300.54	0.56532		1300.54	0.52044		1300.73	1.11493		1300.73	0.51908		1300.73	0.69961
	1299.69	0.71984		1299.69	0.7449		1299.63	0.57279		1299.63	0.55308		1299.82	1.14825		1299.82	0.54364		1299.82	0.70462
	1298.78	0.69321		1298.78	0.70729		1298.73	0.58931		1298.73	0.56627		1298.91	1.18225		1298.91	0.52101		1298.91	0.67895
	1297.87	0.70497		1297.87	0.72656		1297.82	0.60439		1297.82	0.59432		1298	1.22862		1298	0.54055		1298	0.64597
	1296.96	0.68423		1296.96	0.68088		1296.91	0.60126		1296.91	0.60076		1297.09	1.22664		1297.09	0.54585		1297.09	0.59374
	1296.05	0.66659		1296.05	0.70984		1296	0.58854		1296	0.62952		1296.18	1.22719		1296.18	0.49639		1296.18	0.56688
	1295.14	0.66198		1295.14	0.67728		1295.09	0.58667		1295.09	0.61696		1295.27	1.17055		1295.27	0.47682		1295.27	0.54879
	1294.23	0.62148		1294.23	0.67642		1294.18	0.56337		1294.18	0.57711		1294.36	1.13437		1294.36	0.44169		1294.36	0.54537
	1293.32	0.60475		1293.32	0.66566		1293.27	0.54664		1293.27	0.57443		1293.45	1.06926		1293.45	0.42204		1293.45	0.52977
	1292.41	0.54752		1292.41	0.63706		1292.36	0.53502		1292.36	0.56279		1292.54	1.01058		1292.54	0.41692		1292.54	0.5133
	1291.5	0.52581		1291.5	0.56268		1291.45	0.52408		1291.45	0.55474		1291.63	0.97184		1291.63	0.39705		1291.63	0.49534
	1290.59	0.49626		1290.59	0.53707		1290.54	0.5251		1290.54	0.53137		1290.72	0.91358		1290.72	0.389		1290.72	0.46404
	1289.68	0.45592		1289.68	0.46896		1289.63	0.50353		1289.63	0.51989		1289.81	0.83329		1289.81	0.41286		1289.81	0.44141
	1288.77	0.43606		1288.77	0.48639		1288.72	0.48445		1288.72	0.51663		1288.9	0.79976		1288.9	0.38963		1288.9	0.42001
	1287.86	0.41884		1287.86	0.44209		1287.81	0.44978		1287.81	0.47097		1287.99	0.72899		1287.99	0.3362		1287.99	0.39618
	1286.95	0.37686		1286.95	0.40833		1286.9	0.40728		1286.9	0.42573		1287.08	0.6625		1287.08	0.27792		1287.08	0.34746
	1286.04	0.35758		1286.04	0.39564		1285.98	0.3737		1285.98	0.39543		1286.17	0.60219		1286.17	0.25974		1286.17	0.28593
	1285.13	0.31578		1285.13	0.39295		1285.07	0.35016		1285.07	0.36514		1285.26	0.57294		1285.26	0.23093		1285.26	0.28581
	1284.22	0.29742		1284.22	0.38707		1284.16	0.31937		1284.16	0.34115		1284.35	0.54533		1284.35	0.22083		1284.35	0.28504
	1283.3	0.25844		1283.3	0.38079		1283.25	0.31177		1283.25	0.29712		1283.44	0.49689		1283.44	0.16945		1283.44	0.26016
	1282.39	0.23037		1282.39	0.37379		1282.34	0.27984		1282.34	0.27252		1282.52	0.45577		1282.52	0.18273		1282.52	0.23904
	1281.48	0.21229		1281.48	0.36584		1281.43	0.26563		1281.43	0.25089		1281.61	0.42554		1281.61	0.16947		1281.61	0.21402
	1280.57	0.21036		1280.57	0.27453		1280.51	0.23344		1280.51	0.23368		1280.7	0.40599		1280.7	0.11245		1280.7	0.2018
	1279.66	0.19414		1279.66	0.21929		1279.6	0.21488		1279.6	0.23231		1279.79	0.35173		1279.79	0.0712		1279.79	0.20234
	1278.74	0.16883		1278.74	0.18761		1278.69	0.18489		1278.69	0.22635		1278.88	0.33208		1278.88	0.05628		1278.88	0.18909
	1277.83	0.12976		1277.83	0.1706		1277.78	0.17009		1277.78	0.21663		1277.96	0.29759		1277.96	0.02201		1277.96	0.20043
	1276.92	0.1074		1276.92	0.18361		1276.86	0.15216		1276.86	0.19611		1277.05	0.25874		1277.05	0.02518		1277.05	0.18978
	1276.01	0.07475		1276.01	0.17822		1275.95	0.13892		1275.95	0.1649		1276.14	0.20922		1276.14	0.00634		1276.14	0.15927
	1275.09	0.04506		1275.09	0.22573		1275.04	0.1221		1275.04	0.14031		1275.22	0.18452		1275.22	0.0471		1275.22	0.11399
	1274.18	0.01245		1274.18	0.19433		1274.12	0.11624		1274.12	0.10365		1274.31	0.17981		1274.31	0.06816		1274.31	0.08394
	1273.27	0.00611		1273.27	0.12629		1273.21	0.08932		1273.21	0.09138		1273.4	0.14653		1273.4	0.06948		1273.4	0.09266
	1272.35	-0.01266		1272.35	0.10489		1272.3	0.07386		1272.3	0.0697		1272.48	0.07582		1272.48	0.05423		1272.48	0.09864
	1271.44	-0.03081		1271.44	0.07985		1271.38	0.06495		1271.38	0.05359		1271.57	0.01645		1271.57	0.03098		1271.57	0.08515
	1270.53	-0.04634		1270.53	0.04465		1270.47	0.05344		1270.47	0.04955		1270.66	-0.01477		1270.66	0.01758		1270.66	0.05704
	1269.61	-0.03437		1269.61	0.04561		1269.56	0.05071		1269.56	0.04631		1269.74	-0.05357		1269.74	0.02726		1269.74	0.06548
	1268.7	-0.04097		1268.7	0.06984		1268.64	0.03948		1268.64	0.06267		1268.83	-0.06664		1268.83	0.02926		1268.83	0.0607
	1267.78	-0.02597		1267.78	0.1298		1267.73	0.04568		1267.73	0.08663		1267.91	-0.0369		1267.91	0.06005		1267.91	0.09267
	1266.87	-0.01627		1266.87	0.13734		1266.81	0.07179		1266.81	0.11845		1267	-0.00825		1267	0.10764		1267	0.13971
	1265.95	0.02597		1265.95	0.14485		1265.9	0.06898		1265.9	0.17024		1266.08	-0.000682715		1266.08	0.15409		1266.08	0.19685
	1265.04	0.08361		1265.04	0.16923		1264.98	0.0975		1264.98	0.20193		1265.17	0.01508		1265.17	0.1949		1265.17	0.23959
	1264.12	0.14019		1264.12	0.21673		1264.07	0.12161		1264.07	0.24875		1264.25	0.04323		1264.25	0.24656		1264.25	0.27436
	1263.21	0.20704		1263.21	0.23038		1263.15	0.15153		1263.15	0.33438		1263.34	0.10057		1263.34	0.31377		1263.34	0.30058
	1262.29	0.27772		1262.29	0.23363		1262.24	0.18684		1262.24	0.41488		1262.42	0.13641		1262.42	0.38398		1262.42	0.34109
	1261.38	0.32695		1261.38	0.2797		1261.32	0.2127		1261.32	0.51151		1261.51	0.20561		1261.51	0.44417		1261.51	0.37678
	1260.46	0.39156		1260.46	0.32343		1260.41	0.2605		1260.41	0.58836		1260.59	0.28093		1260.59	0.48915		1260.59	0.41261
	1259.55	0.42799		1259.55	0.39973		1259.49	0.32285		1259.49	0.67992		1259.68	0.33646		1259.68	0.52318		1259.68	0.45566
	1258.63	0.49092		1258.63	0.46734		1258.58	0.35437		1258.58	0.74581		1258.76	0.38818		1258.76	0.53763		1258.76	0.51245
	1257.71	0.55595		1257.71	0.5487		1257.66	0.39864		1257.66	0.78149		1257.85	0.44351		1257.85	0.58846		1257.85	0.54591
	1256.8	0.57728		1256.8	0.65576		1256.74	0.41924		1256.74	0.81339		1256.93	0.48722		1256.93	0.65104		1256.93	0.57162
	1255.88	0.61607		1255.88	0.65822		1255.83	0.45531		1255.83	0.85893		1256.01	0.53344		1256.01	0.68868		1256.01	0.57842
	1254.96	0.65364		1254.96	0.6567		1254.91	0.47957		1254.91	0.87122		1255.1	0.59007		1255.1	0.75969		1255.1	0.56846
	1254.05	0.68436		1254.05	0.6851		1253.99	0.50097		1253.99	0.877		1254.18	0.64726		1254.18	0.80819		1254.18	0.58244
	1253.13	0.72177		1253.13	0.70144		1253.08	0.52363		1253.08	0.87315		1253.26	0.73723		1253.26	0.80301		1253.26	0.57672
	1252.21	0.77186		1252.21	0.69474		1252.16	0.54615		1252.16	0.87433		1252.35	0.79639		1252.35	0.77934		1252.35	0.59475
	1251.3	0.8222		1251.3	0.71056		1251.24	0.55133		1251.24	0.85379		1251.43	0.88816		1251.43	0.78202		1251.43	0.62992
	1250.38	0.87692		1250.38	0.7512		1250.32	0.57107		1250.32	0.84242		1250.51	0.94714		1250.51	0.80368		1250.51	0.64944
	1249.46	0.89776		1249.46	0.78164		1249.41	0.59127		1249.41	0.84486		1249.59	0.98064		1249.59	0.81422		1249.59	0.65848
	1248.54	0.93043		1248.54	0.73943		1248.49	0.6155		1248.49	0.84706		1248.68	0.99296		1248.68	0.82981		1248.68	0.67011
	1247.63	0.95161		1247.63	0.75941		1247.57	0.62209		1247.57	0.85055		1247.76	1.00619		1247.76	0.84913		1247.76	0.67366
	1246.71	0.97267		1246.71	0.80329		1246.65	0.61301		1246.65	0.84615		1246.84	0.96177		1246.84	0.87128		1246.84	0.67914
	1245.79	0.97408		1245.79	0.8085		1245.73	0.60743		1245.73	0.85348		1245.92	0.97154		1245.92	0.84886		1245.92	0.66458
	1244.87	0.98337		1244.87	0.81282		1244.82	0.60198		1244.82	0.83973		1245	0.98132		1245	0.80822		1245	0.63351
	1243.95	0.97039		1243.95	0.83196		1243.9	0.58368		1243.9	0.81307		1244.08	0.99723		1244.08	0.80132		1244.08	0.61684
	1243.03	0.95082		1243.03	0.84783		1242.98	0.58724		1242.98	0.80493		1243.17	0.97505		1243.17	0.79922		1243.17	0.59554
	1242.12	0.9279		1242.12	0.83925		1242.06	0.57933		1242.06	0.79034		1242.25	0.95503		1242.25	0.75675		1242.25	0.56219
	1241.2	0.88235		1241.2	0.78738		1241.14	0.55752		1241.14	0.77565		1241.33	0.90115		1241.33	0.7205		1241.33	0.53397
	1240.28	0.84823		1240.28	0.71943		1240.22	0.53753		1240.22	0.76031		1240.41	0.84024		1240.41	0.6653		1240.41	0.4816
	1239.36	0.8141		1239.36	0.67977		1239.3	0.51466		1239.3	0.73088		1239.49	0.7381		1239.49	0.63717		1239.49	0.44061
	1238.44	0.75516		1238.44	0.62949		1238.38	0.50248		1238.38	0.69826		1238.57	0.6989		1238.57	0.59224		1238.57	0.40034
	1237.52	0.70566		1237.52	0.59582		1237.46	0.48156		1237.46	0.62923		1237.65	0.71144		1237.65	0.52825		1237.65	0.36154
	1236.6	0.65684		1236.6	0.52363		1236.54	0.45287		1236.54	0.57718		1236.73	0.65502		1236.73	0.50692		1236.73	0.33363
	1235.68	0.58276		1235.68	0.48397		1235.62	0.41779		1235.62	0.52053		1235.81	0.59595		1235.81	0.47219		1235.81	0.29367
	1234.76	0.51855		1234.76	0.42214		1234.7	0.36772		1234.7	0.45562		1234.89	0.56209		1234.89	0.42701		1234.89	0.257
	1233.84	0.45638		1233.84	0.38038		1233.78	0.30475		1233.78	0.39714		1233.97	0.50013		1233.97	0.35761		1233.97	0.20154
	1232.92	0.40216		1232.92	0.31806		1232.86	0.26425		1232.86	0.35587		1233.05	0.4491		1233.05	0.28914		1233.05	0.139
	1232	0.35036		1232	0.28797		1231.94	0.23877		1231.94	0.32427		1232.13	0.35454		1232.13	0.24727		1232.13	0.1172
	1231.08	0.30128		1231.08	0.2446		1231.02	0.20372		1231.02	0.27404		1231.21	0.28537		1231.21	0.20666		1231.21	0.08223
	1230.16	0.24689		1230.16	0.21759		1230.1	0.17065		1230.1	0.20607		1230.29	0.24145		1230.29	0.20225		1230.29	0.05168
	1229.23	0.21079		1229.23	0.14763		1229.18	0.1385		1229.18	0.17046		1229.37	0.15932		1229.37	0.18148		1229.37	0.01907
	1228.31	0.17304		1228.31	0.08797		1228.26	0.09977		1228.26	0.11613		1228.44	0.10981		1228.44	0.14324		1228.44	-0.01802
	1227.39	0.1265		1227.39	0.05559		1227.34	0.08492		1227.34	0.08989		1227.52	0.09588		1227.52	0.15032		1227.52	-0.02195
	1226.47	0.1074		1226.47	0.04206		1226.41	0.04844		1226.41	0.06531		1226.6	0.07193		1226.6	0.12901		1226.6	-0.02611
	1225.55	0.08768		1225.55	0.02169		1225.49	0.02742		1225.49	0.06286		1225.68	0.05096		1225.68	0.07018		1225.68	0.00283
	1224.63	0.0693		1224.63	0.01112		1224.57	0.02694		1224.57	0.05088		1224.76	0.02933		1224.76	0.04817		1224.76	0.02496
	1223.7	0.05771		1223.7	-0.00478		1223.65	0.01035		1223.65	0.02264		1223.84	0.04467		1223.84	0.04411		1223.84	0.02281
	1222.78	0.038		1222.78	0.00548		1222.73	0.02163		1222.73	0.00437		1222.91	0.03498		1222.91	0.07762		1222.91	0.02835
	1221.86	0.0363		1221.86	0.00385		1221.8	0.02585		1221.8	0.00211		1221.99	0.02789		1221.99	0.07713		1221.99	0.01647
	1220.94	0.03419		1220.94	0.00561		1220.88	0.04816		1220.88	-0.01665		1221.07	0.06724		1221.07	0.084		1221.07	-0.00699
	1220.01	0.03639		1220.01	0.04128		1219.96	0.07312		1219.96	-0.00873		1220.15	0.08799		1220.15	0.09645		1220.15	0.000125103
	1219.09	0.05336		1219.09	0.05307		1219.03	0.0839		1219.03	-0.01458		1219.22	0.09233		1219.22	0.09125		1219.22	0.01268
	1218.17	0.07763		1218.17	0.10511		1218.11	0.0894		1218.11	-0.00665		1218.3	0.07803		1218.3	0.04977		1218.3	0.0345
	1217.24	0.09632		1217.24	0.09107		1217.19	0.08798		1217.19	-0.0116		1217.38	0.1306		1217.38	0.03045		1217.38	0.04969
	1216.32	0.10509		1216.32	0.11452		1216.26	0.08867		1216.26	0.00104		1216.45	0.15274		1216.45	0.04664		1216.45	0.07112
	1215.4	0.12615		1215.4	0.09809		1215.34	0.10335		1215.34	0.02857		1215.53	0.16253		1215.53	0.08293		1215.53	0.07585
	1214.47	0.10858		1214.47	0.12997		1214.42	0.10048		1214.42	0.06406		1214.61	0.14242		1214.61	0.11237		1214.61	0.08429
	1213.55	0.10215		1213.55	0.0967		1213.49	0.12843		1213.49	0.07582		1213.68	0.15254		1213.68	0.12993		1213.68	0.07556
	1212.63	0.08878		1212.63	0.114		1212.57	0.12111		1212.57	0.08383		1212.76	0.12651		1212.76	0.12202		1212.76	0.08385
	1211.7	0.06683		1211.7	0.12732		1211.65	0.11397		1211.65	0.07212		1211.83	0.09521		1211.83	0.10376		1211.83	0.09115
	1210.78	0.04761		1210.78	0.11515		1210.72	0.09084		1210.72	0.07011		1210.91	0.02457		1210.91	0.0683		1210.91	0.09205
	1209.85	0.03278		1209.85	0.0567		1209.8	0.06314		1209.8	0.05089		1209.98	0.0164		1209.98	0.04405		1209.98	0.11329
	1208.93	0.00322		1208.93	0.04456		1208.87	0.04458		1208.87	0.03764		1209.06	-0.01503		1209.06	0.05134		1209.06	0.11083
	1208	-0.00906		1208	-0.00454		1207.95	0.03147		1207.95	0.0289		1208.13	-0.00615		1208.13	0.06353		1208.13	0.09957
	1207.08	-0.03113		1207.08	-0.00187		1207.02	0.01949		1207.02	0.03378		1207.21	0.01046		1207.21	0.0548		1207.21	0.11624
	1206.15	-0.02121		1206.15	-0.01595		1206.1	0.02281		1206.1	0.02346		1206.28	0.04164		1206.28	0.03427		1206.28	0.06738
	1205.23	-0.01782		1205.23	0.02452		1205.17	0.00643		1205.17	0.02171		1205.36	0.0627		1205.36	-0.00125		1205.36	0.05357
	1204.3	0.0096		1204.3	0.05459		1204.25	0.01487		1204.25	0.01287		1204.43	0.08532		1204.43	-0.02368		1204.43	0.05664
	1203.38	0.05591		1203.38	0.12057		1203.32	0.0106		1203.32	0.00647		1203.51	0.10893		1203.51	-0.03603		1203.51	0.09996
	1202.45	0.10739		1202.45	0.14717		1202.39	0.03327		1202.39	0.0143		1202.58	0.16133		1202.58	-0.02351		1202.58	0.13316
	1201.52	0.18197		1201.52	0.25522		1201.47	0.05905		1201.47	0.03326		1201.66	0.2394		1201.66	0.01739		1201.66	0.18425
	1200.6	0.30226		1200.6	0.38529		1200.54	0.10898		1200.54	0.07408		1200.73	0.36879		1200.73	0.08437		1200.73	0.27261
	1199.67	0.41388		1199.67	0.50457		1199.61	0.15771		1199.61	0.14581		1199.8	0.51071		1199.8	0.16647		1199.8	0.37078
	1198.74	0.56413		1198.74	0.67186		1198.69	0.22643		1198.69	0.21682		1198.88	0.6641		1198.88	0.27431		1198.88	0.39682
	1197.82	0.7373		1197.82	0.83401		1197.76	0.30906		1197.76	0.31854		1197.95	0.87073		1197.95	0.39907		1197.95	0.48272
	1196.89	0.95698		1196.89	1.02883		1196.83	0.43189		1196.83	0.44119		1197.02	1.11072		1197.02	0.54184		1197.02	0.5934
	1195.96	1.21003		1195.96	1.22557		1195.91	0.54669		1195.91	0.58568		1196.1	1.3903		1196.1	0.71874		1196.1	0.75433
	1195.04	1.46856		1195.04	1.3921		1194.98	0.70312		1194.98	0.75165		1195.17	1.68824		1195.17	0.87948		1195.17	0.91695
	1194.11	1.75023		1194.11	1.64836		1194.05	0.86195		1194.05	0.93435		1194.24	2.00216		1194.24	1.052		1194.24	1.11671
	1193.18	2.01157		1193.18	1.86626		1193.13	1.02812		1193.13	1.11472		1193.31	2.28736		1193.31	1.25529		1193.31	1.30108
	1192.25	2.18135		1192.25	2.03744		1192.2	1.18499		1192.2	1.30018		1192.39	2.49577		1192.39	1.40889		1192.39	1.46158
	1191.33	2.33059		1191.33	2.17777		1191.27	1.35564		1191.27	1.44949		1191.46	2.67182		1191.46	1.53301		1191.46	1.58165
	1190.4	2.39821		1190.4	2.26384		1190.34	1.4711		1190.34	1.57773		1190.53	2.81523		1190.53	1.61287		1190.53	1.68432
	1189.47	2.43417		1189.47	2.30306		1189.41	1.58746		1189.41	1.69937		1189.6	2.92629		1189.6	1.65148		1189.6	1.73166
	1188.54	2.40027		1188.54	2.29303		1188.49	1.65705		1188.49	1.77104		1188.67	3.00844		1188.67	1.64314		1188.67	1.77747
	1187.61	2.32904		1187.61	2.27658		1187.56	1.71501		1187.56	1.8137		1187.75	3.0586		1187.75	1.5843		1187.75	1.7936
	1186.68	2.21162		1186.68	2.18603		1186.63	1.748		1186.63	1.8292		1186.82	3.03698		1186.82	1.52943		1186.82	1.7891
	1185.75	2.04246		1185.75	2.08253		1185.7	1.75456		1185.7	1.8041		1185.89	2.95724		1185.89	1.46796		1185.89	1.74409
	1184.83	1.84764		1184.83	1.95012		1184.77	1.73155		1184.77	1.7532		1184.96	2.81431		1184.96	1.35146		1184.96	1.67058
	1183.9	1.64221		1183.9	1.78535		1183.84	1.71037		1183.84	1.68244		1184.03	2.64158		1184.03	1.24292		1184.03	1.60991
	1182.97	1.4439		1182.97	1.57521		1182.91	1.63893		1182.91	1.57848		1183.1	2.46741		1183.1	1.15288		1183.1	1.52575
	1182.04	1.26631		1182.04	1.41897		1181.98	1.56048		1181.98	1.46454		1182.17	2.37066		1182.17	1.06781		1182.17	1.4151
	1181.11	1.06579		1181.11	1.2629		1181.05	1.45729		1181.05	1.31166		1181.24	2.24212		1181.24	0.94097		1181.24	1.32852
	1180.18	0.89813		1180.18	1.09856		1180.12	1.3698		1180.12	1.18299		1180.31	2.11298		1180.31	0.83245		1180.31	1.23398
	1179.25	0.74541		1179.25	0.93149		1179.19	1.2846		1179.19	1.04663		1179.38	1.95199		1179.38	0.75339		1179.38	1.16293
	1178.32	0.60859		1178.32	0.80802		1178.26	1.20992		1178.26	0.91113		1178.45	1.80123		1178.45	0.66744		1178.45	1.11447
	1177.39	0.4933		1177.39	0.68408		1177.33	1.12762		1177.33	0.80108		1177.52	1.67791		1177.52	0.57994		1177.52	1.03341
	1176.46	0.38247		1176.46	0.57383		1176.4	1.07003		1176.4	0.71562		1176.59	1.55263		1176.59	0.49506		1176.59	0.98455
	1175.53	0.30792		1175.53	0.4742		1175.47	1.01805		1175.47	0.64786		1175.66	1.48028		1175.66	0.42578		1175.66	0.90574
	1174.6	0.22534		1174.6	0.46019		1174.54	0.9581		1174.54	0.59922		1174.73	1.42829		1174.73	0.38602		1174.73	0.82961
	1173.66	0.1774		1173.66	0.45922		1173.61	0.89196		1173.61	0.53757		1173.8	1.3305		1173.8	0.32781		1173.8	0.76436
	1172.73	0.15373		1172.73	0.45178		1172.68	0.83088		1172.68	0.4889		1172.87	1.23435		1172.87	0.2788		1172.87	0.70736
	1171.8	0.14034		1171.8	0.44681		1171.75	0.76775		1171.75	0.4172		1171.94	1.11713		1171.94	0.25139		1171.94	0.66595
	1170.87	0.15383		1170.87	0.40524		1170.81	0.71249		1170.81	0.3515		1171	1.02089		1171	0.24172		1171	0.6487
	1169.94	0.15019		1169.94	0.37813		1169.88	0.64584		1169.88	0.29575		1170.07	0.96737		1170.07	0.23951		1170.07	0.60661
	1169.01	0.14285		1169.01	0.34933		1168.95	0.60838		1168.95	0.24048		1169.14	0.88495		1169.14	0.21721		1169.14	0.58668
	1168.08	0.11353		1168.08	0.29207		1168.02	0.56859		1168.02	0.23059		1168.21	0.78456		1168.21	0.19495		1168.21	0.53197
	1167.14	0.07748		1167.14	0.25027		1167.09	0.53922		1167.09	0.22645		1167.28	0.67147		1167.28	0.18537		1167.28	0.50491
	1166.21	0.06458		1166.21	0.21885		1166.15	0.48991		1166.15	0.21219		1166.34	0.59369		1166.34	0.17892		1166.34	0.4494
	1165.28	0.04401		1165.28	0.16694		1165.22	0.42654		1165.22	0.19937		1165.41	0.50326		1165.41	0.14721		1165.41	0.40722
	1164.35	0.03962		1164.35	0.13043		1164.29	0.36605		1164.29	0.16974		1164.48	0.41666		1164.48	0.10576		1164.48	0.37426
	1163.41	0.04229		1163.41	0.07971		1163.36	0.31638		1163.36	0.1336		1163.55	0.35111		1163.55	0.08721		1163.55	0.32908
	1162.48	0.0174		1162.48	0.0934		1162.42	0.26806		1162.42	0.08889		1162.61	0.32498		1162.61	0.08996		1162.61	0.2842
	1161.55	0.00901		1161.55	0.10988		1161.49	0.23872		1161.49	0.0564		1161.68	0.25534		1161.68	0.08222		1161.68	0.22167
	1160.61	-0.01908		1160.61	0.11827		1160.56	0.19463		1160.56	0.04081		1160.75	0.13488		1160.75	0.04055		1160.75	0.18295
	1159.68	-0.03159		1159.68	0.09637		1159.62	0.17425		1159.62	0.02106		1159.81	0.07331		1159.81	0.01734		1159.81	0.17455
	1158.75	-0.03478		1158.75	0.08594		1158.69	0.14782		1158.69	0.0215		1158.88	0.04432		1158.88	0.03073		1158.88	0.10836
	1157.81	-0.03901		1157.81	0.06983		1157.76	0.11336		1157.76	0.02823		1157.95	-0.00249		1157.95	0.000577963		1157.95	0.09854
	1156.88	-0.02815		1156.88	0.05215		1156.82	0.0989		1156.82	0.01208		1157.01	-0.03692		1157.01	-0.02903		1157.01	0.10149
	1155.94	-0.03183		1155.94	0.03142		1155.89	0.08139		1155.89	-0.00978		1156.08	-0.05448		1156.08	-0.03292		1156.08	0.08161
	1155.01	-0.03878		1155.01	0.03969		1154.95	0.06324		1154.95	-0.00664		1155.14	-0.02903		1155.14	-0.03219		1155.14	0.07979
	1154.08	-0.02852		1154.08	0.04833		1154.02	0.04104		1154.02	0.00601		1154.21	-0.06062		1154.21	-0.02844		1154.21	0.07171
	1153.14	-0.01227		1153.14	0.09203		1153.08	0.03175		1153.08	0.0023		1153.27	-0.09119		1153.27	-0.02006		1153.27	0.09415
	1152.21	0.01377		1152.21	0.11891		1152.15	0.03855		1152.15	-0.00541		1152.34	-0.07562		1152.34	-0.00397		1152.34	0.10444
	1151.27	0.02914		1151.27	0.16318		1151.21	0.0379		1151.21	0.01901		1151.4	-0.03821		1151.4	0.00839		1151.4	0.06942
	1150.34	0.00766		1150.34	0.18533		1150.28	0.02795		1150.28	0.03956		1150.47	-0.02257		1150.47	0.0125		1150.47	0.08443
	1149.4	0.00474		1149.4	0.16227		1149.34	0.03643		1149.34	0.03795		1149.53	-0.0021		1149.53	0.03654		1149.53	0.08487
	1148.46	-0.0039		1148.46	0.16719		1148.41	0.03543		1148.41	0.03575		1148.6	0.01319		1148.6	0.00215		1148.6	0.0931
	1147.53	-0.00423		1147.53	0.14086		1147.47	0.04007		1147.47	0.04605		1147.66	0.05753		1147.66	0.01726		1147.66	0.09257
	1146.59	0.01749		1146.59	0.12253		1146.54	0.03936		1146.54	0.05156		1146.73	0.07726		1146.73	0.04587		1146.73	0.11136
	1145.66	0.03841		1145.66	0.12431		1145.6	0.05739		1145.6	0.04847		1145.79	0.07189		1145.79	0.08363		1145.79	0.11969
	1144.72	0.05308		1144.72	0.14108		1144.66	0.07364		1144.66	0.03658		1144.86	0.09369		1144.86	0.08383		1144.86	0.13411
	1143.78	0.07291		1143.78	0.1467		1143.73	0.06755		1143.73	0.04835		1143.92	0.13186		1143.92	0.10546		1143.92	0.11052
	1142.85	0.07649		1142.85	0.18351		1142.79	0.04812		1142.79	0.03456		1142.98	0.13163		1142.98	0.14069		1142.98	0.12621
	1141.91	0.11205		1141.91	0.18772		1141.86	0.04937		1141.86	0.02142		1142.05	0.11928		1142.05	0.15983		1142.05	0.14184
	1140.97	0.14788		1140.97	0.24611		1140.92	0.0482		1140.92	0.00942		1141.11	0.12388		1141.11	0.14302		1141.11	0.17745
	1140.04	0.18896		1140.04	0.24466		1139.98	0.05764		1139.98	0.01443		1140.17	0.13236		1140.17	0.16877		1140.17	0.19123
	1139.1	0.23728		1139.1	0.31633		1139.04	0.06126		1139.04	0.01824		1139.23	0.16657		1139.23	0.16844		1139.23	0.22452
	1138.16	0.25689		1138.16	0.37639		1138.11	0.0779		1138.11	0.02846		1138.3	0.17381		1138.3	0.17678		1138.3	0.25503
	1137.23	0.31083		1137.23	0.45998		1137.17	0.10431		1137.17	0.03208		1137.36	0.23476		1137.36	0.17832		1137.36	0.2775
	1136.29	0.36478		1136.29	0.54237		1136.23	0.10587		1136.23	0.04871		1136.42	0.27053		1136.42	0.18228		1136.42	0.24576
	1135.35	0.42091		1135.35	0.58375		1135.29	0.12064		1135.29	0.04619		1135.48	0.28073		1135.48	0.20878		1135.48	0.23428
	1134.41	0.45144		1134.41	0.63688		1134.36	0.12548		1134.36	0.04304		1134.55	0.26076		1134.55	0.21654		1134.55	0.22234
	1133.47	0.47042		1133.47	0.64683		1133.42	0.1274		1133.42	0.0534		1133.61	0.24635		1133.61	0.2366		1133.61	0.22618
	1132.54	0.47405		1132.54	0.60328		1132.48	0.1268		1132.48	0.063		1132.67	0.25984		1132.67	0.23483		1132.67	0.23062
	1131.6	0.46086		1131.6	0.58926		1131.54	0.12579		1131.54	0.06732		1131.73	0.30767		1131.73	0.21276		1131.73	0.26157
	1130.66	0.42665		1130.66	0.55025		1130.6	0.12548		1130.6	0.06338		1130.79	0.33457		1130.79	0.23534		1130.79	0.27125
	1129.72	0.41242		1129.72	0.51716		1129.66	0.14653		1129.66	0.05648		1129.85	0.35534		1129.85	0.24726		1129.85	0.27261
	1128.78	0.38577		1128.78	0.46718		1128.72	0.1462		1128.72	0.0554		1128.92	0.34699		1128.92	0.24076		1128.92	0.26321
	1127.84	0.35165		1127.84	0.39745		1127.79	0.17187		1127.79	0.06582		1127.98	0.32145		1127.98	0.25958		1127.98	0.24157
	1126.9	0.30842		1126.9	0.34742		1126.85	0.15834		1126.85	0.05896		1127.04	0.28121		1127.04	0.26427		1127.04	0.21247
	1125.96	0.27761		1125.96	0.27571		1125.91	0.15889		1125.91	0.07566		1126.1	0.24838		1126.1	0.26659		1126.1	0.19058
	1125.02	0.2464		1125.02	0.22676		1124.97	0.14144		1124.97	0.07655		1125.16	0.25197		1125.16	0.23317		1125.16	0.18987
	1124.08	0.19976		1124.08	0.16589		1124.03	0.12063		1124.03	0.0795		1124.22	0.25797		1124.22	0.18532		1124.22	0.17914
	1123.14	0.15515		1123.14	0.11209		1123.09	0.11157		1123.09	0.05991		1123.28	0.24478		1123.28	0.14548		1123.28	0.1472
	1122.2	0.12361		1122.2	0.06194		1122.15	0.09142		1122.15	0.04268		1122.34	0.2059		1122.34	0.09462		1122.34	0.14687
	1121.26	0.0993		1121.26	0.03177		1121.21	0.08083		1121.21	0.01256		1121.4	0.17061		1121.4	0.0813		1121.4	0.1375
	1120.32	0.06354		1120.32	0.03381		1120.27	0.06614		1120.27	0.01045		1120.46	0.1264		1120.46	0.07321		1120.46	0.10437
	1119.38	0.07397		1119.38	0.00793		1119.33	0.05115		1119.33	0.00853		1119.52	0.10237		1119.52	0.09807		1119.52	0.07541
	1118.44	0.07749		1118.44	0.01974		1118.38	0.04235		1118.38	-0.00295		1118.58	0.0782		1118.58	0.12893		1118.58	0.04557
	1117.5	0.07354		1117.5	0.0297		1117.44	0.04096		1117.44	-0.00195		1117.63	0.05883		1117.63	0.13493		1117.63	0.05729
	1116.56	0.05965		1116.56	0.02766		1116.5	0.04026		1116.5	-0.01153		1116.69	0.05126		1116.69	0.14411		1116.69	0.04352
	1115.62	0.06653		1115.62	0.04026		1115.56	0.03458		1115.56	-0.01298		1115.75	0.02638		1115.75	0.10645		1115.75	0.0251
	1114.68	0.04878		1114.68	0.07509		1114.62	0.01253		1114.62	-0.00618		1114.81	-0.00447		1114.81	0.06778		1114.81	0.03405
	1113.73	0.03601		1113.73	0.10605		1113.68	0.01077		1113.68	-0.01002		1113.87	-0.02327		1113.87	0.07395		1113.87	0.03816
	1112.79	0.03405		1112.79	0.17143		1112.74	-0.000780563		1112.74	0.00185		1112.93	-0.02535		1112.93	0.06815		1112.93	0.02146
	1111.85	0.05177		1111.85	0.20098		1111.79	-0.00327		1111.79	0.02029		1111.99	-0.05196		1111.99	0.08367		1111.99	0.01159
	1110.91	0.06319		1110.91	0.1704		1110.85	-0.00689		1110.85	0.01313		1111.04	-0.05591		1111.04	0.10445		1111.04	0.00673
	1109.97	0.07934		1109.97	0.14123		1109.91	0.000312247		1109.91	0.02629		1110.1	-0.03965		1110.1	0.12653		1110.1	0.00778
	1109.02	0.11846		1109.02	0.15166		1108.97	0.01229		1108.97	0.04595		1109.16	0.00195		1109.16	0.1204		1109.16	0.01889
	1108.08	0.17879		1108.08	0.17191		1108.02	0.02111		1108.02	0.08379		1108.22	0.02571		1108.22	0.12554		1108.22	0.03198
	1107.14	0.20211		1107.14	0.23576		1107.08	0.04303		1107.08	0.13138		1107.27	0.06327		1107.27	0.17651		1107.27	0.09961
	1106.19	0.27578		1106.19	0.30556		1106.14	0.0793		1106.14	0.18233		1106.33	0.14005		1106.33	0.2652		1106.33	0.15858
	1105.25	0.3649		1105.25	0.41188		1105.19	0.14558		1105.19	0.23951		1105.39	0.21828		1105.39	0.31726		1105.39	0.22652
	1104.31	0.44776		1104.31	0.49175		1104.25	0.203		1104.25	0.32053		1104.44	0.29201		1104.44	0.40113		1104.44	0.26484
	1103.36	0.52725		1103.36	0.52105		1103.31	0.2747		1103.31	0.38706		1103.5	0.35962		1103.5	0.47195		1103.5	0.34046
	1102.42	0.58012		1102.42	0.58475		1102.36	0.33888		1102.36	0.44233		1102.56	0.42844		1102.56	0.50386		1102.56	0.38557
	1101.48	0.62763		1101.48	0.67725		1101.42	0.40526		1101.42	0.52444		1101.61	0.49458		1101.61	0.50892		1101.61	0.45373
	1100.53	0.65721		1100.53	0.70127		1100.48	0.44047		1100.48	0.58164		1100.67	0.51916		1100.67	0.5426		1100.67	0.50562
	1099.59	0.66868		1099.59	0.72032		1099.53	0.4598		1099.53	0.62879		1099.72	0.5197		1099.72	0.55624		1099.72	0.53394
	1098.64	0.69785		1098.64	0.72617		1098.59	0.48103		1098.59	0.65843		1098.78	0.5211		1098.78	0.55476		1098.78	0.55117
	1097.7	0.69168		1097.7	0.71494		1097.64	0.48302		1097.64	0.6646		1097.84	0.51492		1097.84	0.53656		1097.84	0.53523
	1096.76	0.65733		1096.76	0.68453		1096.7	0.48332		1096.7	0.67281		1096.89	0.50321		1096.89	0.51458		1096.89	0.48716
	1095.81	0.59429		1095.81	0.64428		1095.75	0.47889		1095.75	0.65925		1095.95	0.4635		1095.95	0.48146		1095.95	0.44645
	1094.87	0.5037		1094.87	0.56739		1094.81	0.4768		1094.81	0.62321		1095	0.41143		1095	0.4011		1095	0.40431
	1093.92	0.40648		1093.92	0.49823		1093.86	0.45803		1093.86	0.58816		1094.06	0.35345		1094.06	0.33713		1094.06	0.34282
	1092.97	0.32587		1092.97	0.36101		1092.92	0.40901		1092.92	0.54126		1093.11	0.31922		1093.11	0.29059		1093.11	0.28042
	1092.03	0.26453		1092.03	0.24515		1091.97	0.36406		1091.97	0.48572		1092.16	0.25545		1092.16	0.23014		1092.16	0.20255
	1091.08	0.20895		1091.08	0.13782		1091.03	0.3249		1091.03	0.42644		1091.22	0.26135		1091.22	0.18476		1091.22	0.17201
	1090.14	0.16615		1090.14	0.11607		1090.08	0.26432		1090.08	0.3634		1090.27	0.24456		1090.27	0.13886		1090.27	0.12021
	1089.19	0.12047		1089.19	0.10041		1089.13	0.2218		1089.13	0.31478		1089.33	0.23012		1089.33	0.08484		1089.33	0.10577
	1088.25	0.08684		1088.25	0.08567		1088.19	0.16434		1088.19	0.2607		1088.38	0.19814		1088.38	0.0674		1088.38	0.07594
	1087.3	0.0404		1087.3	0.08052		1087.24	0.13959		1087.24	0.20409		1087.43	0.16018		1087.43	0.02186		1087.43	0.08059
	1086.35	0.02133		1086.35	0.10743		1086.3	0.10574		1086.3	0.15276		1086.49	0.1421		1086.49	-0.00734		1086.49	0.04493
	1085.41	0.03205		1085.41	0.07429		1085.35	0.0923		1085.35	0.11242		1085.54	0.09527		1085.54	0.00318		1085.54	0.03816
	1084.46	0.02654		1084.46	0.05615		1084.4	0.09029		1084.4	0.07516		1084.59	0.06577		1084.59	0.01816		1084.59	0.03555
	1083.51	0.02718		1083.51	0.02422		1083.45	0.10478		1083.45	0.04705		1083.65	0.0954		1083.65	0.0149		1083.65	0.0209
	1082.56	0.04036		1082.56	0.02716		1082.51	0.10728		1082.51	0.03655		1082.7	0.07727		1082.7	-0.00138		1082.7	0.04039
	1081.62	0.04112		1081.62	0.00958		1081.56	0.08374		1081.56	0.03898		1081.75	0.07692		1081.75	0.01077		1081.75	0.0364
	1080.67	0.03632		1080.67	-0.04527		1080.61	0.05757		1080.61	0.0392		1080.8	0.04635		1080.8	0.03374		1080.8	0.0325
	1079.72	0.00348		1079.72	-0.08904		1079.66	0.04293		1079.66	0.05464		1079.86	0.06764		1079.86	0.06369		1079.86	0.05412
	1078.77	0.01265		1078.77	-0.08255		1078.72	0.02049		1078.72	0.06481		1078.91	0.0789		1078.91	0.06346		1078.91	0.04459
	1077.83	0.02841		1077.83	-0.11534		1077.77	0.00673		1077.77	0.04351		1077.96	0.04986		1077.96	0.06147		1077.96	0.06028
	1076.88	0.02354		1076.88	-0.09001		1076.82	0.01371		1076.82	0.03664		1077.01	0.06209		1077.01	0.03425		1077.01	0.07173
	1075.93	0.03068		1075.93	-0.06989		1075.87	0.02382		1075.87	0.05387		1076.06	0.05649		1076.06	0.01817		1076.06	0.06514
	1074.98	0.04348		1074.98	-0.07065		1074.92	0.02529		1074.92	0.07047		1075.12	0.03341		1075.12	0.00129		1075.12	0.09205
	1074.03	0.04196		1074.03	-0.04186		1073.97	0.01647		1073.97	0.06253		1074.17	0.01525		1074.17	-0.0037		1074.17	0.05139
	1073.08	0.0236		1073.08	-0.08171		1073.03	0.00265		1073.03	0.07059		1073.22	-0.02014		1073.22	0.00537		1073.22	0.03515
	1072.13	0.0188		1072.13	-0.11487		1072.08	-0.000759057		1072.08	0.07876		1072.27	-3.77438e-05		1072.27	0.03974		1072.27	0.06519
	1071.18	0.02727		1071.18	-0.07366		1071.13	-0.00313		1071.13	0.07528		1071.32	0.01948		1071.32	0.01175		1071.32	0.03322
	1070.23	0.04405		1070.23	-0.09784		1070.18	-0.00752		1070.18	0.05959		1070.37	0.03647		1070.37	0.01466		1070.37	0.04691
	1069.28	0.04488		1069.28	-0.09952		1069.23	-0.00103		1069.23	0.0525		1069.42	0.06652		1069.42	-0.000435899		1069.42	0.06219
	1068.33	0.05853		1068.33	-0.12264		1068.28	0.00604		1068.28	0.06258		1068.47	0.09841		1068.47	-0.00664		1068.47	0.09492
	1067.39	0.06393		1067.39	-0.12474		1067.33	0.00474		1067.33	0.0649		1067.52	0.09512		1067.52	0.00212		1067.52	0.09575
	1066.43	0.05133		1066.43	-0.1261		1066.38	-0.00111		1066.38	0.05479		1066.57	0.11466		1066.57	0.00282		1066.57	0.08552
	1065.48	0.05875		1065.48	-0.14485		1065.43	-0.0239		1065.43	0.05858		1065.62	0.09826		1065.62	0.01838		1065.62	0.08815
	1064.53	0.06116		1064.53	-0.07923		1064.48	-0.02619		1064.48	0.05952		1064.67	0.08507		1064.67	0.04131		1064.67	0.10258
	1063.58	0.05405		1063.58	-0.01317		1063.53	-0.02963		1063.53	0.07244		1063.72	0.0686		1063.72	0.03874		1063.72	0.08328
	1062.63	0.05297		1062.63	0.00913		1062.58	-0.02132		1062.58	0.08776		1062.77	0.0628		1062.77	0.08672		1062.77	0.0887
	1061.68	0.0265		1061.68	0.01991		1061.62	-0.00771		1061.62	0.07993		1061.82	0.05589		1061.82	0.09355		1061.82	0.08293
	1060.73	-0.00422		1060.73	0.00791		1060.67	0.00644		1060.67	0.07121		1060.87	0.0479		1060.87	0.09141		1060.87	0.07296
	1059.78	-0.0274		1059.78	0.01321		1059.72	0.00315		1059.72	0.06685		1059.92	0.04563		1059.92	0.08682		1059.92	0.06552
	1058.83	-0.03281		1058.83	-0.04387		1058.77	0.0061		1058.77	0.05282		1058.96	0.06815		1058.96	0.05166		1058.96	0.05941
	1057.88	-0.01698		1057.88	-0.07144		1057.82	0.007		1057.82	0.03408		1058.01	0.04238		1058.01	0.04136		1058.01	0.04407
	1056.92	-0.01504		1056.92	-0.03802		1056.87	0.00454		1056.87	0.02015		1057.06	0.03335		1057.06	0.01587		1057.06	0.01341
	1055.97	0.01268		1055.97	-0.02394		1055.91	-0.00755		1055.91	0.00847		1056.11	0.01071		1056.11	0.02227		1056.11	0.01814
	1055.02	0.02427		1055.02	0.0244		1054.96	-0.00207		1054.96	0.00538		1055.16	0.01313		1055.16	0.0671		1055.16	-0.000203396
	1054.07	0.02477		1054.07	0.03388		1054.01	0.00808		1054.01	0.01147		1054.2	-0.02819		1054.2	0.08638		1054.2	0.01427
	1053.12	0.01255		1053.12	0.0537		1053.06	0.00224		1053.06	0.01611		1053.25	-0.01945		1053.25	0.07237		1053.25	0.03106
	1052.16	0.01325		1052.16	0.08188		1052.11	-0.00584		1052.11	0.03459		1052.3	0.02702		1052.3	0.06294		1052.3	0.06782
	1051.21	0.0191		1051.21	0.05193		1051.15	-0.00127		1051.15	0.03726		1051.35	0.05399		1051.35	0.05141		1051.35	0.08114
	1050.26	0.03805		1050.26	0.08012		1050.2	-0.00385		1050.2	0.04359		1050.39	0.02451		1050.39	0.06414		1050.39	0.08119
	1049.3	0.05902		1049.3	0.10772		1049.25	0.00597		1049.25	0.0638		1049.44	0.03195		1049.44	0.05542		1049.44	0.05809
	1048.35	0.08291		1048.35	0.15424		1048.29	0.01484		1048.29	0.06875		1048.49	0.00426		1048.49	0.07719		1048.49	0.06005
	1047.4	0.08924		1047.4	0.19027		1047.34	0.03153		1047.34	0.07894		1047.53	0.02446		1047.53	0.12011		1047.53	0.04536
	1046.44	0.11051		1046.44	0.2086		1046.39	0.04535		1046.39	0.08602		1046.58	0.06936		1046.58	0.16555		1046.58	0.08946
	1045.49	0.1413		1045.49	0.24103		1045.43	0.07685		1045.43	0.11696		1045.63	0.14265		1045.63	0.17216		1045.63	0.11403
	1044.53	0.1729		1044.53	0.27867		1044.48	0.09865		1044.48	0.14797		1044.67	0.21977		1044.67	0.21532		1044.67	0.14162
	1043.58	0.2354		1043.58	0.32512		1043.52	0.11558		1043.52	0.16787		1043.72	0.29195		1043.72	0.24421		1043.72	0.18716
	1042.63	0.31287		1042.63	0.38325		1042.57	0.13729		1042.57	0.20579		1042.76	0.33339		1042.76	0.28182		1042.76	0.21456
	1041.67	0.38723		1041.67	0.45079		1041.61	0.15948		1041.61	0.23868		1041.81	0.38535		1041.81	0.31083		1041.81	0.22759
	1040.72	0.45549		1040.72	0.5441		1040.66	0.18014		1040.66	0.26121		1040.85	0.43429		1040.85	0.34959		1040.85	0.24869
	1039.76	0.50765		1039.76	0.5815		1039.7	0.1953		1039.7	0.28969		1039.9	0.52603		1039.9	0.40812		1039.9	0.26661
	1038.81	0.55766		1038.81	0.64668		1038.75	0.22663		1038.75	0.32922		1038.94	0.6024		1038.94	0.45544		1038.94	0.31118
	1037.85	0.619		1037.85	0.71313		1037.79	0.28905		1037.79	0.37413		1037.99	0.64644		1037.99	0.49477		1037.99	0.35333
	1036.9	0.66342		1036.9	0.76439		1036.84	0.3314		1036.84	0.41498		1037.03	0.68253		1037.03	0.53936		1037.03	0.40616
	1035.94	0.7058		1035.94	0.85069		1035.88	0.38272		1035.88	0.46604		1036.08	0.71035		1036.08	0.55946		1036.08	0.46804
	1034.98	0.74693		1034.98	0.88342		1034.93	0.45256		1034.93	0.52026		1035.12	0.75818		1035.12	0.5813		1035.12	0.52432
	1034.03	0.77603		1034.03	0.91655		1033.97	0.47779		1033.97	0.54038		1034.17	0.77955		1034.17	0.58883		1034.17	0.53026
	1033.07	0.79106		1033.07	0.95389		1033.02	0.49634		1033.02	0.56718		1033.21	0.82032		1033.21	0.58757		1033.21	0.55493
	1032.12	0.79368		1032.12	0.92936		1032.06	0.49633		1032.06	0.5911		1032.25	0.83884		1032.25	0.60093		1032.25	0.54469
	1031.16	0.75771		1031.16	0.88616		1031.1	0.50254		1031.1	0.60663		1031.3	0.78699		1031.3	0.59055		1031.3	0.53321
	1030.2	0.73054		1030.2	0.84204		1030.15	0.50506		1030.15	0.58928		1030.34	0.71341		1030.34	0.60529		1030.34	0.53016
	1029.25	0.6915		1029.25	0.79764		1029.19	0.48221		1029.19	0.57722		1029.38	0.6153		1029.38	0.60553		1029.38	0.51161
	1028.29	0.63074		1028.29	0.77785		1028.23	0.47032		1028.23	0.5645		1028.43	0.50795		1028.43	0.56355		1028.43	0.49578
	1027.33	0.57394		1027.33	0.70105		1027.27	0.44854		1027.27	0.52816		1027.47	0.45105		1027.47	0.51993		1027.47	0.48556
	1026.37	0.493		1026.37	0.57241		1026.32	0.38927		1026.32	0.50321		1026.51	0.38718		1026.51	0.45446		1026.51	0.40803
	1025.42	0.40808		1025.42	0.50624		1025.36	0.33984		1025.36	0.46352		1025.55	0.34408		1025.55	0.38983		1025.55	0.36447
	1024.46	0.33424		1024.46	0.38971		1024.4	0.28164		1024.4	0.40375		1024.6	0.2967		1024.6	0.35066		1024.6	0.29272
	1023.5	0.24758		1023.5	0.25807		1023.44	0.22881		1023.44	0.34096		1023.64	0.22344		1023.64	0.31088		1023.64	0.24011
	1022.54	0.19106		1022.54	0.20022		1022.49	0.16836		1022.49	0.27333		1022.68	0.13317		1022.68	0.30233		1022.68	0.20245
	1021.59	0.14974		1021.59	0.17521		1021.53	0.12176		1021.53	0.20187		1021.72	0.04133		1021.72	0.25679		1021.72	0.17769
	1020.63	0.13562		1020.63	0.13725		1020.57	0.08143		1020.57	0.1557		1020.76	-0.02887		1020.76	0.19086		1020.76	0.13334
	1019.67	0.14464		1019.67	0.07226		1019.61	0.04329		1019.61	0.09739		1019.81	-0.03679		1019.81	0.15536		1019.81	0.12867
	1018.71	0.12121		1018.71	0.00521		1018.65	0.01944		1018.65	0.07635		1018.85	-0.05172		1018.85	0.13953		1018.85	0.10506
	1017.75	0.09972		1017.75	0.02597		1017.69	0.00823		1017.69	0.04797		1017.89	-0.05539		1017.89	0.11539		1017.89	0.10027
	1016.79	0.0986		1016.79	0.00907		1016.73	0.00867		1016.73	0.02287		1016.93	-0.02146		1016.93	0.08926		1016.93	0.09974
	1015.83	0.10995		1015.83	0.03508		1015.78	0.00172		1015.78	0.0067		1015.97	-0.00106		1015.97	0.1025		1015.97	0.11659
	1014.87	0.13824		1014.87	0.11099		1014.82	-0.01781		1014.82	0.00464		1015.01	-0.00177		1015.01	0.15819		1015.01	0.14548
	1013.91	0.1941		1013.91	0.2047		1013.86	-0.01755		1013.86	0.02174		1014.05	0.01221		1014.05	0.17738		1014.05	0.18626
	1012.95	0.30205		1012.95	0.3019		1012.9	-0.016		1012.9	0.04441		1013.09	0.09036		1013.09	0.22511		1013.09	0.23401
	1011.99	0.42306		1011.99	0.3979		1011.94	0.02225		1011.94	0.07325		1012.13	0.20166		1012.13	0.32761		1012.13	0.31628
	1011.03	0.53379		1011.03	0.59087		1010.98	0.11672		1010.98	0.13165		1011.17	0.33643		1011.17	0.46112		1011.17	0.43341
	1010.07	0.66265		1010.07	0.77879		1010.02	0.24927		1010.02	0.23298		1010.21	0.48455		1010.21	0.60931		1010.21	0.54916
	1009.11	0.78889		1009.11	0.88767		1009.06	0.40622		1009.06	0.35831		1009.25	0.64964		1009.25	0.74538		1009.25	0.65499
	1008.15	0.89569		1008.15	0.96361		1008.1	0.58163		1008.1	0.49763		1008.29	0.77752		1008.29	0.86089		1008.29	0.77363
	1007.19	0.96087		1007.19	0.99905		1007.13	0.7374		1007.13	0.66821		1007.33	0.87188		1007.33	0.96685		1007.33	0.87511
	1006.23	0.98962		1006.23	1		1006.17	0.85871		1006.17	0.81231		1006.37	0.94209		1006.37	1		1006.37	0.93806
	1005.27	1		1005.27	0.96887		1005.21	0.93648		1005.21	0.91185		1005.41	0.98839		1005.41	0.98137		1005.41	0.99096
	1004.31	0.98862		1004.31	0.91338		1004.25	0.98233		1004.25	0.97727		1004.45	1		1004.45	0.94139		1004.45	0.99581
	1003.35	0.95007		1003.35	0.93718		1003.29	1		1003.29	1		1003.49	0.9933		1003.49	0.91775		1003.49	1
	1002.39	0.87943		1002.39	0.88897		1002.33	0.98132		1002.33	0.98507		1002.52	0.97288		1002.52	0.90439		1002.52	0.97579
	1001.42	0.79668		1001.42	0.77237		1001.37	0.94357		1001.37	0.95458		1001.56	0.89213		1001.56	0.8662		1001.56	0.88682
	1000.46	0.71211		1000.46	0.62794		1000.4	0.90791		1000.4	0.90615		1000.6	0.83792		1000.6	0.80183		1000.6	0.80095
	999.5	0.58566		999.5	0.50324		999.442	0.84579		999.442	0.86118		999.638	0.76813		999.638	0.73004		999.638	0.68383
	998.538	0.45613		998.538	0.34209		998.48	0.75087		998.48	0.7823		998.676	0.64661		998.676	0.61746		998.676	0.547
	997.575	0.33669		997.575	0.19131		997.517	0.63031		997.517	0.68379		997.713	0.53192		997.713	0.48609		997.713	0.44933
	996.612	0.23944		996.612	0.07577		996.555	0.50552		996.555	0.57776		996.75	0.41802		996.75	0.33773		996.75	0.35462
	995.65	0.14682		995.65	0.00648		995.592	0.39341		995.592	0.46018		995.788	0.28538		995.788	0.24314		995.788	0.25629
	994.687	0.08073		994.687	-0.03373		994.629	0.27642		994.629	0.32633		994.825	0.19299		994.825	0.17916		994.825	0.19991
	993.723	0.04125		993.723	-0.05872		993.666	0.18589		993.666	0.21659		993.861	0.10053		993.861	0.13729		993.861	0.11059
	992.76	0.03243		992.76	-0.03829		992.702	0.13049		992.702	0.1332		992.898	0.10928		992.898	0.10687		992.898	0.03799
	991.796	0.01169		991.796	0.0289		991.739	0.08884		991.739	0.07139		991.935	0.09462		991.935	0.08293		991.935	-0.00923
	990.833	0.00615		990.833	0.03377		990.775	0.05593		990.775	0.04019		990.971	0.08721		990.971	0.05534		990.971	-0.01338
	989.869	-0.01469		989.869	0.06411		989.811	0.01122		989.811	0.0126		990.007	0.08891		990.007	0.07102		990.007	0.00251
	988.905	-0.036		988.905	0.05927		988.847	-0.00166		988.847	0.01641		989.043	0.09112		989.043	0.06482		989.043	0.02187
	987.941	-0.03025		987.941	0.0217		987.883	0.02224		987.883	0.01007		988.079	0.07671		988.079	0.07404		988.079	0.0499
	986.976	-0.01341		986.976	-0.0089		986.918	0.02211		986.918	0.00663		987.114	0.0916		987.114	0.08386		987.114	0.07404
	986.012	0.00849		986.012	-0.0363		985.954	0.01973		985.954	0.01172		986.15	0.12248		986.15	0.06226		986.15	0.05616
	985.047	0.02674		985.047	-0.01008		984.989	0.03542		984.989	0.01821		985.185	0.14634		985.185	0.02988		985.185	0.03522
	984.082	0.04981		984.082	0.02205		984.024	0.05301		984.024	0.01672		984.22	0.14698		984.22	0.00252		984.22	0.02764
	983.117	0.05828		983.117	0.05868		983.059	0.0778		983.059	0.02509		983.255	0.14145		983.255	-0.03664		983.255	0.01077
	982.151	0.04802		982.151	0.11209		982.094	0.08161		982.094	0.03236		982.29	0.10034		982.29	-0.02703		982.29	-0.02808
	981.186	0.02654		981.186	0.11941		981.128	0.08848		981.128	0.04988		981.324	0.09738		981.324	-0.01938		981.324	-0.02901
	980.22	0.03229		980.22	0.10188		980.163	0.11954		980.163	0.05223		980.359	0.0767		980.359	0.02197		980.359	-0.000115396
	979.255	0.0373		979.255	0.07871		979.197	0.12837		979.197	0.06267		979.393	0.08783		979.393	0.07809		979.393	0.01725
	978.289	0.04144		978.289	0.06993		978.231	0.12467		978.231	0.07263		978.427	0.12578		978.427	0.10983		978.427	0.04118
	977.322	0.04038		977.322	0.10526		977.265	0.11309		977.265	0.08169		977.461	0.16979		977.461	0.11664		977.461	0.03659
	976.356	0.0585		976.356	0.09059		976.298	0.11585		976.298	0.08895		976.495	0.17032		976.495	0.14914		976.495	0.04994
	975.39	0.03475		975.39	0.13059		975.332	0.12082		975.332	0.08497		975.528	0.16767		975.528	0.13717		975.528	0.02355
	974.423	0.02022		974.423	0.13055		974.365	0.12926		974.365	0.0908		974.562	0.16388		974.562	0.10129		974.562	0.01163
	973.456	-0.01277		973.456	0.13108		973.398	0.11782		973.398	0.08689		973.595	0.15831		973.595	0.04074		973.595	0.00963
	972.489	-0.013		972.489	0.1085		972.431	0.12034		972.431	0.07173		972.628	0.14669		972.628	0.02416		972.628	0.0046
	971.522	-0.02174		971.522	0.13226		971.464	0.11759		971.464	0.0585		971.661	0.14424		971.661	0.02511		971.661	0.02963
	970.555	-0.0273		970.555	0.17015		970.497	0.11131		970.497	0.03503		970.693	0.14812		970.693	0.03128		970.693	0.04976
	969.587	-0.03178		969.587	0.23873		969.529	0.09928		969.529	0.04101		969.726	0.12659		969.726	0.04245		969.726	0.04845
	968.619	-0.03414		968.619	0.24689		968.561	0.08536		968.561	0.05358		968.758	0.07611		968.758	0.09422		968.758	0.07418
	967.651	-0.0534		967.651	0.27197		967.593	0.08332		967.593	0.05289		967.79	0.07204		967.79	0.09753		967.79	0.07358
	966.683	-0.06724		966.683	0.26413		966.625	0.10411		966.625	0.06388		966.822	0.08314		966.822	0.07657		966.822	0.07787
	965.715	-0.07429		965.715	0.25313		965.657	0.09199		965.657	0.06221		965.854	0.10168		965.854	0.07167		965.854	0.08729
	964.747	-0.06083		964.747	0.23601		964.689	0.07374		964.689	0.0648		964.886	0.12047		964.886	0.08764		964.886	0.09256
	963.778	-0.04412		963.778	0.22754		963.72	0.04701		963.72	0.05799		963.917	0.13049		963.917	0.1147		963.917	0.09856
	962.809	-0.03023		962.809	0.23507		962.751	0.03348		962.751	0.0418		962.948	0.1157		962.948	0.15045		962.948	0.12464
	961.84	-0.04115		961.84	0.23488		961.782	0.02088		961.782	0.05292		961.979	0.07558		961.979	0.16138		961.979	0.13566
	960.871	-0.03761		960.871	0.23523		960.813	0.01536		960.813	0.07588		961.01	0.06392		961.01	0.17286		961.01	0.14933
	959.902	-0.03949		959.902	0.2337		959.844	0.02512		959.844	0.08273		960.041	0.06519		960.041	0.17312		960.041	0.15178
	958.932	-0.04123		958.932	0.22894		958.874	0.05582		958.874	0.09998		959.072	0.08383		959.072	0.16632		959.072	0.1578
	957.963	-0.02455		957.963	0.23645		957.905	0.07611		957.905	0.11696		958.102	0.11718		958.102	0.18785		958.102	0.18071
	956.993	-0.0307		956.993	0.28576		956.935	0.09889		956.935	0.1424		957.132	0.14696		957.132	0.20455		957.132	0.18552
	956.023	-0.02608		956.023	0.30767		955.965	0.1116		955.965	0.1504		956.162	0.21315		956.162	0.2278		956.162	0.18168
	955.053	-0.02488		955.053	0.31708		954.995	0.12557		954.995	0.1605		955.192	0.26173		955.192	0.2656		955.192	0.20271
	954.082	-0.01286		954.082	0.32398		954.024	0.12367		954.024	0.18766		954.222	0.30642		954.222	0.2738		954.222	0.19828
	953.112	0.00817		953.112	0.34996		953.054	0.13319		953.054	0.21332		953.251	0.34096		953.251	0.31682		953.251	0.22295
	952.141	0.01811		952.141	0.36617		952.083	0.13048		952.083	0.2437		952.28	0.39153		952.28	0.34264		952.28	0.25523
	951.17	0.05306		951.17	0.38991		951.112	0.13435		951.112	0.28221		951.31	0.41452		951.31	0.3861		951.31	0.31753
	950.199	0.09871		950.199	0.40857		950.141	0.1544		950.141	0.30445		950.339	0.45732		950.339	0.41297		950.339	0.35533
	949.228	0.11332		949.228	0.45084		949.17	0.18332		949.17	0.32956		949.367	0.52956		949.367	0.4377		949.367	0.37988
	948.257	0.14046		948.257	0.45327		948.199	0.2285		948.199	0.34265		948.396	0.61001		948.396	0.48166		948.396	0.42088
	947.285	0.16602		947.285	0.41413		947.227	0.24765		947.227	0.35254		947.425	0.69171		947.425	0.52508		947.425	0.45615
	946.313	0.19457		946.313	0.43061		946.255	0.25298		946.255	0.3854		946.453	0.73311		946.453	0.55744		946.453	0.47787
	945.342	0.1892		945.342	0.4242		945.283	0.27701		945.283	0.43079		945.481	0.74976		945.481	0.59823		945.481	0.51865
	944.369	0.17979		944.369	0.44331		944.311	0.29839		944.311	0.47906		944.509	0.76839		944.509	0.62906		944.509	0.56999
	943.397	0.18619		943.397	0.43757		943.339	0.31493		943.339	0.51118		943.537	0.77097		943.537	0.6368		943.537	0.58766
	942.425	0.22352		942.425	0.44526		942.366	0.34637		942.366	0.53359		942.564	0.79402		942.564	0.64509		942.564	0.60668
	941.452	0.24831		941.452	0.43704		941.394	0.37865		941.394	0.55549		941.592	0.86662		941.592	0.64911		941.592	0.59044
	940.479	0.27377		940.479	0.46026		940.421	0.42299		940.421	0.57024		940.619	0.90853		940.619	0.65749		940.619	0.59169
	939.506	0.28951		939.506	0.48694		939.448	0.42825		939.448	0.56993		939.646	0.93051		939.646	0.65841		939.646	0.59237
	938.533	0.30541		938.533	0.54573		938.475	0.42881		938.475	0.59112		938.673	0.89357		938.673	0.67264		938.673	0.58198
	937.56	0.29267		937.56	0.57766		937.502	0.43263		937.502	0.62085		937.699	0.84734		937.699	0.6675		937.699	0.55707
	936.586	0.27572		936.586	0.5802		936.528	0.42938		936.528	0.63565		936.726	0.77279		936.726	0.66846		936.726	0.56181
	935.613	0.28488		935.613	0.55633		935.554	0.40745		935.554	0.6232		935.752	0.75256		935.752	0.63406		935.752	0.55454
	934.639	0.31075		934.639	0.54224		934.58	0.39615		934.58	0.6265		934.778	0.74142		934.778	0.64575		934.778	0.55943
	933.665	0.3233		933.665	0.43683		933.606	0.38149		933.606	0.63175		933.804	0.78799		933.804	0.65463		933.804	0.52111
	932.691	0.32238		932.691	0.38141		932.632	0.39154		932.632	0.63049		932.83	0.81298		932.83	0.65956		932.83	0.51655
	931.716	0.31851		931.716	0.35438		931.658	0.3903		931.658	0.61291		931.856	0.77597		931.856	0.66147		931.856	0.53012
	930.742	0.2966		930.742	0.32401		930.683	0.40399		930.683	0.61605		930.881	0.73095		930.881	0.65985		930.881	0.51985
	929.767	0.28937		929.767	0.32988		929.708	0.40522		929.708	0.60309		929.907	0.72755		929.907	0.63736		929.907	0.49431
	928.792	0.288		928.792	0.35067		928.734	0.41156		928.734	0.60484		928.932	0.71746		928.932	0.62613		928.932	0.49594
	927.817	0.31915		927.817	0.38163		927.758	0.42028		927.758	0.59734		927.957	0.75151		927.957	0.622		927.957	0.53166
	926.842	0.33642		926.842	0.41106		926.783	0.43267		926.783	0.58986		926.981	0.78441		926.981	0.65335		926.981	0.53016
	925.866	0.35463		925.866	0.36823		925.808	0.42613		925.808	0.5848		926.006	0.86548		926.006	0.6883		926.006	0.53989
	924.89	0.36768		924.89	0.36703		924.832	0.43689		924.832	0.5979		925.03	0.9316		925.03	0.71091		925.03	0.59187
	923.915	0.35625		923.915	0.37235		923.856	0.43973		923.856	0.60747		924.055	0.97113		924.055	0.76002		924.055	0.62242
	922.939	0.33716		922.939	0.33798		922.88	0.47008		922.88	0.65015		923.079	1.06759		923.079	0.78791		923.079	0.65436
	921.963	0.34613		921.963	0.37368		921.904	0.50236		921.904	0.66583		922.103	1.20317		922.103	0.80483		922.103	0.68543
	920.986	0.34791		920.986	0.41753		920.928	0.55784		920.928	0.69926		921.126	1.33914		921.126	0.8349		921.126	0.73171
	920.01	0.35235		920.01	0.42437		919.951	0.63054		919.951	0.74375		920.15	1.47414		920.15	0.87589		920.15	0.82182
	919.033	0.36359		919.033	0.42795		918.975	0.71842		918.975	0.77328		919.173	1.59257		919.173	0.91249		919.173	0.89714
	918.056	0.39294		918.056	0.39735		917.998	0.79276		917.998	0.80295		918.196	1.70898		918.196	0.93312		918.196	0.96804
	917.079	0.41957		917.079	0.4117		917.021	0.86319		917.021	0.85893		917.219	1.75798		917.219	0.98029		917.219	1.03475
	916.102	0.41322		916.102	0.40844		916.043	0.93172		916.043	0.89286		916.242	1.76744		916.242	1.01536		916.242	1.04926
	915.125	0.42125		915.125	0.38908		915.066	0.98368		915.066	0.94286		915.265	1.74752		915.265	1.00224		915.265	1.05636
	914.147	0.40707		914.147	0.40884		914.088	1.00577		914.088	0.95371		914.287	1.69393		914.287	0.99439		914.287	1.01225
	913.169	0.36742		913.169	0.44207		913.111	1.02002		913.111	0.96347		913.309	1.63404		913.309	0.96729		913.309	0.97966
	912.191	0.32007		912.191	0.42879		912.133	1.01824		912.133	0.95862		912.332	1.58626		912.332	0.92045		912.332	0.93271
	911.213	0.29059		911.213	0.3808		911.155	1.00378		911.155	0.93599		911.354	1.52046		911.354	0.83579		911.354	0.88672
	910.235	0.28344		910.235	0.33431		910.176	0.96125		910.176	0.89768		910.375	1.43301		910.375	0.76892		910.375	0.82248
	909.256	0.24871		909.256	0.27288		909.198	0.91281		909.198	0.85066		909.397	1.30158		909.397	0.70896		909.397	0.76215
	908.278	0.19173		908.278	0.19802		908.219	0.85236		908.219	0.78388		908.418	1.17473		908.418	0.63958		908.418	0.69982
	907.299	0.17003		907.299	0.11587		907.24	0.75945		907.24	0.72497		907.439	1.01321		907.439	0.56166		907.439	0.62224
	906.32	0.13173		906.32	0.05148		906.261	0.66265		906.261	0.63997		906.46	0.82344		906.46	0.48867		906.46	0.52486
	905.341	0.08531		905.341	0.0525		905.282	0.59297		905.282	0.56983		905.481	0.66022		905.481	0.39217		905.481	0.44426
	904.362	0.05005		904.362	0.0417		904.303	0.52509		904.303	0.49438		904.502	0.55874		904.502	0.32309		904.502	0.35935
	903.382	0.04694		903.382	0.02197		903.323	0.43325		903.323	0.43429		903.523	0.46509		903.523	0.24159		903.523	0.30936
	902.402	0.05362		902.402	0.01131		902.344	0.34876		902.344	0.38114		902.543	0.36183		902.543	0.19327		902.543	0.26816
	901.422	0.0203		901.422	-0.00868		901.364	0.29185		901.364	0.33591		901.563	0.28404		901.563	0.17686		901.563	0.21868
	900.442	-0.02234		900.442	-0.02383		900.384	0.24237		900.384	0.29343		900.583	0.26115		900.583	0.19521		900.583	0.19028
	899.462	-0.03029		899.462	-0.04231		899.404	0.19205		899.404	0.25256		899.603	0.22388		899.603	0.19597		899.603	0.14126
	898.482	-0.03106		898.482	-0.04094		898.423	0.16019		898.423	0.21276		898.622	0.17501		898.622	0.15715		898.622	0.10164
	897.501	-0.01921		897.501	0.00591		897.443	0.13941		897.443	0.17561		897.642	0.11342		897.642	0.12392		897.642	0.08731
	896.52	0.00114		896.52	-0.01034		896.462	0.11669		896.462	0.15236		896.661	0.07793		896.661	0.09998		896.661	0.05682
	895.54	0.02346		895.54	-0.03935		895.481	0.08301		895.481	0.12168		895.68	0.04798		895.68	0.05589		895.68	0.06071
	894.558	0.01229		894.558	-0.01407		894.5	0.06364		894.5	0.10885		894.699	0.00141		894.699	0.01927		894.699	0.05932
	893.577	-0.01262		893.577	0.01523		893.518	0.0547		893.518	0.0997		893.718	0.0066		893.718	0.04769		893.718	0.05672
	892.596	-0.0484		892.596	0.02695		892.537	0.04886		892.537	0.0846		892.736	0.02412		892.736	0.04889		892.736	0.04653
	891.614	-0.07382		891.614	0.04055		891.555	0.03992		891.555	0.06806		891.755	0.0143		891.755	0.03559		891.755	0.0521
	890.632	-0.08385		890.632	0.05578		890.573	0.02829		890.573	0.07468		890.773	0.03663		890.773	0.01104		890.773	0.04217
	889.65	-0.0629		889.65	0.09931		889.591	0.01308		889.591	0.05364		889.791	0.00866		889.791	0.04026		889.791	0.03838
	888.668	-0.04874		888.668	0.06462		888.609	0.00521		888.609	0.05762		888.809	-0.00518		888.809	0.0427		888.809	0.000774076
	887.686	-0.06387		887.686	0.06602		887.627	0.00355		887.627	0.03888		887.826	-0.03525		887.826	0.03581		887.826	-0.02038
	886.703	-0.08088		886.703	0.09576		886.644	-0.00192		886.644	0.03427		886.844	-0.05146		886.844	0.02708		886.844	-0.03933
	885.72	-0.06016		885.72	0.11501		885.662	-0.01151		885.662	0.02876		885.861	-0.04749		885.861	0.06429		885.861	-0.03387
	884.737	-0.06704		884.737	0.11002		884.679	-0.01748		884.679	0.02662		884.878	-0.0417		884.878	0.05152		884.878	-0.05226
	883.754	-0.04537		883.754	0.06012		883.696	-0.00513		883.696	0.01501		883.895	-0.07929		883.895	0.03356		883.895	-0.01112
	882.771	-0.02339		882.771	0.05633		882.712	-0.01391		882.712	0.02909		882.912	-0.07605		882.912	0.06054		882.912	-0.01678
	881.788	0.01405		881.788	0.09038		881.729	-0.00525		881.729	0.0274		881.929	-0.03813		881.929	0.11065		881.929	-0.0022
	880.804	0.06277		880.804	0.11567		880.745	0.00376		880.745	0.03742		880.945	0.00873		880.945	0.12864		880.945	0.02457
	879.82	0.10472		879.82	0.23188		879.761	0.02038		879.761	0.05231		879.961	0.05571		879.961	0.16402		879.961	0.05525
	878.836	0.17505		878.836	0.34016		878.777	0.03686		878.777	0.08563		878.977	0.12745		878.977	0.23918		878.977	0.09071
	877.852	0.25278		877.852	0.46744		877.793	0.07908		877.793	0.15248		877.993	0.15969		877.993	0.31984		877.993	0.15301
	876.868	0.33338		876.868	0.54391		876.809	0.13359		876.809	0.22774		877.009	0.21926		877.009	0.40248		877.009	0.21313
	875.883	0.4333		875.883	0.62347		875.824	0.21639		875.824	0.31047		876.024	0.2749		876.024	0.46813		876.024	0.30013
	874.899	0.51339		874.899	0.75335		874.84	0.2852		874.84	0.41341		875.04	0.32526		875.04	0.57344		875.04	0.36961
	873.914	0.61203		873.914	0.85343		873.855	0.36415		873.855	0.50045		874.055	0.42732		874.055	0.66369		874.055	0.4254
	872.929	0.69731		872.929	0.92306		872.87	0.42669		872.87	0.55166		873.07	0.53822		873.07	0.73589		873.07	0.51039
	871.943	0.76588		871.943	1.01863		871.885	0.48884		871.885	0.62349		872.085	0.63315		872.085	0.79789		872.085	0.57286
	870.958	0.81047		870.958	1.09767		870.899	0.54713		870.899	0.68419		871.099	0.7431		871.099	0.87016		871.099	0.60039
	869.972	0.84122		869.972	1.17222		869.914	0.60858		869.914	0.7605		870.114	0.83419		870.114	0.92994		870.114	0.63244
	868.987	0.88588		868.987	1.20916		868.928	0.65488		868.928	0.82401		869.128	0.95849		869.128	0.96335		869.128	0.6435
	868.001	0.90132		868.001	1.28662		867.942	0.70912		867.942	0.90756		868.142	1.08236		868.142	0.96865		868.142	0.67998
	867.015	0.92201		867.015	1.36232		866.956	0.74523		866.956	0.96736		867.156	1.15771		867.156	1.01297		867.156	0.70156
	866.028	0.93808		866.028	1.35778		865.969	0.77692		865.969	1.02215		866.17	1.23277		866.17	1.07295		866.17	0.69305
	865.042	0.94539		865.042	1.33976		864.983	0.81499		864.983	1.06193		865.183	1.31181		865.183	1.09644		865.183	0.73019
	864.055	0.94911		864.055	1.28967		863.996	0.84533		863.996	1.12543		864.197	1.33559		864.197	1.0957		864.197	0.73985
	863.068	0.95219		863.068	1.2484		863.009	0.85765		863.009	1.15571		863.21	1.36741		863.21	1.08795		863.21	0.72244
	862.081	0.9428		862.081	1.22743		862.022	0.85366		862.022	1.18349		862.223	1.38261		862.223	1.11007		862.223	0.72587
	861.094	0.93221		861.094	1.19921		861.035	0.83299		861.035	1.19531		861.236	1.38192		861.236	1.05371		861.236	0.71521
	860.107	0.90577		860.107	1.1534		860.048	0.81233		860.048	1.19548		860.248	1.34661		860.248	1.02955		860.248	0.7032
	859.119	0.85807		859.119	1.13067		859.06	0.77379		859.06	1.17686		859.261	1.27588		859.261	0.98525		859.261	0.67189
	858.132	0.77793		858.132	1.03315		858.072	0.72401		858.072	1.14998		858.273	1.23774		858.273	0.96839		858.273	0.60176
	857.144	0.69652		857.144	0.98201		857.085	0.6988		857.085	1.11908		857.285	1.19363		857.285	0.90065		857.285	0.54829
	856.156	0.62098		856.156	0.89726		856.096	0.65986		856.096	1.06507		856.297	1.12129		856.297	0.81337		856.297	0.49885
	855.167	0.54716		855.167	0.80648		855.108	0.60742		855.108	1.00768		855.309	1.01031		855.309	0.73694		855.309	0.44756
	854.179	0.47166		854.179	0.74596		854.12	0.54817		854.12	0.92413		854.321	0.89038		854.321	0.67345		854.321	0.41323
	853.19	0.39446		853.19	0.69777		853.131	0.48237		853.131	0.84059		853.332	0.76958		853.332	0.56564		853.332	0.35466
	852.201	0.34932		852.201	0.61081		852.142	0.43186		852.142	0.7394		852.343	0.65431		852.343	0.49287		852.343	0.27687
	851.212	0.30623		851.212	0.57573		851.153	0.35876		851.153	0.66161		851.354	0.52153		851.354	0.4079		851.354	0.20846
	850.223	0.25841		850.223	0.487		850.164	0.27683		850.164	0.56145		850.365	0.45649		850.365	0.33995		850.365	0.10223
	849.234	0.19156		849.234	0.44617		849.175	0.20158		849.175	0.47388		849.376	0.40006		849.376	0.23753		849.376	0.04122
	848.244	0.15872		848.244	0.39441		848.185	0.14017		848.185	0.38064		848.386	0.36348		848.386	0.13587		848.386	0.04355
	847.255	0.09833		847.255	0.31602		847.195	0.07526		847.195	0.32057		847.397	0.27765		847.397	0.07734		847.397	0.04731
	846.265	0.07781		846.265	0.29719		846.206	0.03427		846.206	0.24303		846.407	0.23296		846.407	0.02491		846.407	0.03983
	845.275	0.03391		845.275	0.24113		845.215	0.00601		845.215	0.19116		845.417	0.19417		845.417	-0.01567		845.417	0.00946
	844.284	0.01163		844.284	0.19655		844.225	0.00275		844.225	0.14989		844.426	0.13196		844.426	-0.01912		844.426	-0.01877
	843.294	0.01535		843.294	0.15895		843.235	-0.01251		843.235	0.11456		843.436	0.05583		843.436	-0.00297		843.436	-0.04101
	842.303	0.00885		842.303	0.11868		842.244	-0.01556		842.244	0.06316		842.445	0.02758		842.445	-0.00262		842.445	-0.07701
	841.312	-0.01023		841.312	0.08429		841.253	-0.01952		841.253	0.03699		841.455	0.01796		841.455	-0.01771		841.455	-0.07935
	840.322	-0.01428		840.322	0.04786		840.262	-0.01978		840.262	0.02472		840.464	0.02424		840.464	-0.04504		840.464	-0.04918
	839.33	-0.03086		839.33	0.02199		839.271	-0.0426		839.271	0.03001		839.473	0.0098		839.473	-0.03615		839.473	-0.03953
	838.339	-0.0222		838.339	0.0442		838.28	-0.04773		838.28	0.04112		838.481	0.01325		838.481	-0.03021		838.481	-0.05427
	837.347	-0.02782		837.347	0.00386		837.288	-0.062		837.288	0.0477		837.49	0.05935		837.49	-0.0208		837.49	-0.05302
	836.356	-0.03091		836.356	0.04744		836.297	-0.06984		836.297	0.06586		836.498	0.04311		836.498	0.02312		836.498	-0.04227
	835.364	0.00657		835.364	0.06979		835.305	-0.06666		835.305	0.06624		835.506	0.05144		835.506	0.04892		835.506	-0.04014
	834.372	0.01864		834.372	0.12062		834.313	-0.05111		834.313	0.06141		834.514	0.06813		834.514	0.05005		834.514	-0.04075
	833.38	0.04057		833.38	0.12008		833.32	-0.02727		833.32	0.07429		833.522	0.08151		833.522	0.04913		833.522	-0.03128
	832.387	0.05925		832.387	0.10086		832.328	-0.0161		832.328	0.08286		832.53	0.08529		832.53	0.02267		832.53	-0.01099
	831.395	0.05248		831.395	0.09324		831.335	-0.01408		831.335	0.09261		831.537	0.072		831.537	0.02729		831.537	0.00402
	830.402	0.04501		830.402	0.06414		830.343	-0.00754		830.343	0.10563		830.544	0.04651		830.544	0.02215		830.544	0.01289
	829.409	0.04615		829.409	0.0106		829.35	-0.00208		829.35	0.10596		829.551	0.06944		829.551	0.02356		829.551	0.04394
	828.416	0.0428		828.416	-0.00955		828.356	0.00318		828.356	0.10867		828.558	0.06575		828.558	0.02254		828.558	0.0673
	827.422	0.06315		827.422	-0.02003		827.363	0.01059		827.363	0.10183		827.565	0.08193		827.565	0.00685		827.565	0.06833
	826.429	0.0536		826.429	-0.00476		826.37	0.0199		826.37	0.08841		826.571	0.09398		826.571	-0.03165		826.571	0.04942
	825.435	0.05618		825.435	-0.00305		825.376	0.03529		825.376	0.08758		825.578	0.07733		825.578	-0.0621		825.578	0.03532
	824.441	0.04344		824.441	-0.01711		824.382	0.02513		824.382	0.0655		824.584	0.06048		824.584	-0.07636		824.584	-0.00152
	823.447	0.01726		823.447	0.00955		823.388	0.00377		823.388	0.0555		823.59	0.04379		823.59	-0.06461		823.59	-0.01176
	822.453	0.01409		822.453	0.04558		822.394	-0.01148		822.394	0.0556		822.596	0.05543		822.596	-0.04237		822.596	-0.02237
	821.459	0.02429		821.459	0.04596		821.399	-0.01029		821.399	0.05591		821.601	0.06008		821.601	-0.03682		821.601	-0.02967
	820.464	0.04381		820.464	0.000344505		820.405	-0.02333		820.405	0.05441		820.607	0.09334		820.607	-0.02288		820.607	-0.01675
	819.469	0.09513		819.469	0.000553293		819.41	-0.01738		819.41	0.05015		819.612	0.12533		819.612	0.01689		819.612	0.01003
	818.474	0.14017		818.474	0.01688		818.415	0.01245		818.415	0.05719		818.617	0.17476		818.617	0.03608		818.617	0.0399
	817.479	0.18444		817.479	0.06964		817.42	0.05742		817.42	0.06725		817.622	0.22938		817.622	0.07398		817.622	0.08723
	816.484	0.24313		816.484	0.12432		816.424	0.09976		816.424	0.09929		816.627	0.29034		816.627	0.11294		816.627	0.13862
	815.488	0.3055		815.488	0.19746		815.429	0.15771		815.429	0.13765		815.631	0.35891		815.631	0.16639		815.631	0.20471
	814.493	0.38541		814.493	0.29365		814.433	0.20531		814.433	0.18376		814.635	0.45591		814.635	0.20707		814.635	0.2832
	813.497	0.46141		813.497	0.33154		813.437	0.2655		813.437	0.23492		813.64	0.55913		813.64	0.26581		813.64	0.3757
	812.501	0.55681		812.501	0.3664		812.441	0.3044		812.441	0.29621		812.644	0.67564		812.644	0.36883		812.644	0.47833
	811.504	0.64954		811.504	0.49784		811.445	0.38108		811.445	0.37471		811.647	0.79175		811.647	0.48786		811.647	0.5851
	810.508	0.77247		810.508	0.63904		810.449	0.46304		810.449	0.48048		810.651	0.92069		810.651	0.61446		810.651	0.67818
	809.511	0.88193		809.511	0.81623		809.452	0.56063		809.452	0.56429		809.654	1.08035		809.654	0.77129		809.654	0.81394
	808.515	1.01677		808.515	0.97851		808.455	0.66544		808.455	0.67919		808.658	1.23819		808.658	0.91126		808.658	0.92763
	807.518	1.16623		807.518	1.12415		807.458	0.78363		807.458	0.76894		807.661	1.38343		807.661	1.04296		807.661	1.02666
	806.521	1.30505		806.521	1.23666		806.461	0.87427		806.461	0.87825		806.664	1.51091		806.664	1.13973		806.664	1.10907
	805.523	1.40613		805.523	1.33542		805.464	0.95986		805.464	0.9793		805.666	1.66842		805.666	1.27474		805.666	1.19739
	804.526	1.51769		804.526	1.4741		804.466	1.02756		804.466	1.09472		804.669	1.7767		804.669	1.37548		804.669	1.25607
	803.528	1.58506		803.528	1.61724		803.469	1.11694		803.469	1.20019		803.671	1.82642		803.671	1.44968		803.671	1.26444
	802.53	1.65814		802.53	1.742		802.471	1.19264		802.471	1.28276		802.673	1.86268		802.673	1.53367		802.673	1.273
	801.532	1.66294		801.532	1.79122		801.473	1.25647		801.473	1.35488		801.675	1.89602		801.675	1.61172		801.675	1.29759
	800.534	1.66525		800.534	1.8145		800.474	1.2989		800.474	1.40924		800.677	1.89913		800.677	1.66426		800.677	1.30115
	799.535	1.66405		799.535	1.77334		799.476	1.33541		799.476	1.43724		799.679	1.85993		799.679	1.6515		799.679	1.31796
	798.537	1.61035		798.537	1.68644		798.477	1.35505		798.477	1.45344		798.68	1.82149		798.68	1.59276		798.68	1.29024
	797.538	1.53734		797.538	1.58333		797.479	1.33702		797.479	1.43118		797.681	1.7756		797.681	1.5168		797.681	1.26062
	796.539	1.47135		796.539	1.52058		796.48	1.29523		796.48	1.39949		796.682	1.6745		796.682	1.38294		796.682	1.20414
	795.54	1.37922		795.54	1.42403		795.48	1.25149		795.48	1.33115		795.683	1.56559		795.683	1.25025		795.683	1.12006
	794.541	1.25629		794.541	1.33409		794.481	1.18321		794.481	1.24603		794.684	1.42922		794.684	1.13275		794.684	1.03695
	793.541	1.12687		793.541	1.19654		793.482	1.09445		793.482	1.17501		793.685	1.29852		793.685	1.02481		793.685	0.94687
	792.541	1.00453		792.541	1.1443		792.482	1.0025		792.482	1.08684		792.685	1.14035		792.685	0.92864		792.685	0.87249
	791.542	0.89439		791.542	1.04997		791.482	0.91711		791.482	1.00265		791.685	0.97391		791.685	0.82441		791.685	0.78876
	790.542	0.77702		790.542	0.96157		790.482	0.85173		790.482	0.91866		790.685	0.83829		790.685	0.7147		790.685	0.70039
	789.541	0.67792		789.541	0.83128		789.482	0.77844		789.482	0.82085		789.685	0.72954		789.685	0.60991		789.685	0.61278
	788.541	0.58398		788.541	0.74278		788.481	0.70326		788.481	0.71769		788.684	0.61198		788.684	0.50892		788.684	0.50794
	787.54	0.49382		787.54	0.60533		787.481	0.62791		787.481	0.62304		787.684	0.54393		787.684	0.42161		787.684	0.41891
	786.539	0.391		786.539	0.52937		786.48	0.54338		786.48	0.54092		786.683	0.46934		786.683	0.34096		786.683	0.31862
	785.538	0.33277		785.538	0.48007		785.479	0.44986		785.479	0.46409		785.682	0.40714		785.682	0.27012		785.682	0.26036
	784.537	0.27213		784.537	0.45061		784.478	0.37821		784.478	0.3896		784.681	0.32137		784.681	0.18686		784.681	0.18499
	783.536	0.21882		783.536	0.43725		783.476	0.3038		783.476	0.32812		783.68	0.23347		783.68	0.12364		783.68	0.16251
	782.534	0.16832		782.534	0.40464		782.475	0.24825		782.475	0.27841		782.678	0.15271		782.678	0.02959		782.678	0.13971
	781.533	0.12995		781.533	0.34589		781.473	0.20435		781.473	0.22074		781.676	0.08898		781.676	-0.01406		781.676	0.10231
	780.531	0.096		780.531	0.32708		780.471	0.16856		780.471	0.1666		780.675	0.0401		780.675	-0.03778		780.675	0.04635
	779.529	0.05162		779.529	0.24153		779.469	0.12428		779.469	0.13418		779.673	0.01474		779.673	-0.06972		779.673	0.01199
	778.527	0.00811		778.527	0.24358		778.467	0.07427		778.467	0.09411		778.67	-0.00541		778.67	-0.08832		778.67	-0.02592
	777.524	-0.00654		777.524	0.21257		777.464	0.03558		777.464	0.05841		777.668	-0.01598		777.668	-0.08342		777.668	-0.02632
	776.521	-0.03126		776.521	0.12418		776.462	0.02364		776.462	0.0346		776.665	-0.02734		776.665	-0.09563		776.665	-0.03788
	775.519	-0.03444		775.519	0.09158		775.459	0.00832		775.459	0.0169		775.663	-0.01119		775.663	-0.08161		775.663	-0.03159
	774.516	-0.04615		774.516	0.05368		774.456	0.00391		774.456	-0.00151		774.66	0.00618		774.66	-0.0862		774.66	-0.03523
	773.512	-0.0516		773.512	0.02924		773.453	-0.00636		773.453	-0.00785		773.656	0.02909		773.656	-0.03649		773.656	-0.03262
	772.509	-0.0358		772.509	0.09031		772.449	0.00876		772.449	-0.0021		772.653	0.04959		772.653	-0.00352		772.653	-0.02075
	771.506	-0.03323		771.506	0.06967		771.446	0.00873		771.446	0.00667		771.65	0.05172		771.65	0.01646		771.65	-0.00921
	770.502	-0.04926		770.502	0.10091		770.442	-0.000238184		770.442	0.00398		770.646	0.07424		770.646	0.01905		770.646	0.01681
	769.498	-0.0342		769.498	0.11251		769.438	0.01149		769.438	0.02243		769.642	0.1163		769.642	0.0653		769.642	0.07933
	768.494	-0.02508		768.494	0.11507		768.434	0.03192		768.434	0.05424		768.638	0.15842		768.638	0.10017		768.638	0.13695
	767.49	-0.000190897		767.49	0.14284		767.43	0.07372		767.43	0.07794		767.634	0.23589		767.634	0.14709		767.634	0.18569
	766.485	0.00309		766.485	0.16129		766.425	0.11398		766.425	0.10008		766.629	0.33245		766.629	0.19925		766.629	0.227
	765.48	0.02491		765.48	0.16718		765.421	0.15168		765.421	0.1274		765.625	0.4282		765.625	0.27187		765.625	0.26546
	764.476	0.0678		764.476	0.21967		764.416	0.21626		764.416	0.16552		764.62	0.51988		764.62	0.29235		764.62	0.30125
	763.471	0.12897		763.471	0.2153		763.411	0.28424		763.411	0.20542		763.615	0.59603		763.615	0.3365		763.615	0.34197
	762.465	0.17993		762.465	0.25085		762.406	0.34009		762.406	0.2553		762.61	0.65713		762.61	0.36913		762.61	0.39765
	761.46	0.26498		761.46	0.31893		761.4	0.38165		761.4	0.31056		761.604	0.7033		761.604	0.46469		761.604	0.49152
	760.454	0.38065		760.454	0.37728		760.395	0.42135		760.395	0.38361		760.599	0.74136		760.599	0.5809		760.599	0.59526
	759.449	0.46628		759.449	0.47184		759.389	0.48767		759.389	0.46296		759.593	0.80632		759.593	0.72846		759.593	0.71083
	758.443	0.56902		758.443	0.59755		758.383	0.56073		758.383	0.5557		758.587	0.9153		758.587	0.90219		758.587	0.81069
	757.437	0.682		757.437	0.74725		757.377	0.65652		757.377	0.65047		757.581	1.05448		757.581	1.10115		757.581	0.93652
	756.43	0.78908		756.43	0.90334		756.37	0.78025		756.37	0.77398		756.575	1.2226		756.575	1.23695		756.575	1.08188
	755.424	0.92084		755.424	1.04039		755.364	0.93411		755.364	0.92433		755.568	1.36081		755.568	1.42382		755.568	1.22275
	754.417	1.01183		754.417	1.15171		754.357	1.0692		754.357	1.07875		754.562	1.52316		754.562	1.59871		754.562	1.33007
	753.41	1.07606		753.41	1.27563		753.35	1.18461		753.35	1.21008		753.555	1.67813		753.555	1.74445		753.555	1.4408
	752.403	1.13363		752.403	1.30793		752.343	1.29404		752.343	1.34772		752.548	1.80227		752.548	1.83822		752.548	1.50349
	751.396	1.1228		751.396	1.29008		751.336	1.39271		751.336	1.44741		751.541	1.92192		751.541	1.91625		751.541	1.53565
	750.389	1.09953		750.389	1.30089		750.329	1.46279		750.329	1.52522		750.533	1.99841		750.533	1.93808		750.533	1.55593
	749.381	1.06335		749.381	1.25981		749.321	1.50826		749.321	1.56456		749.526	2.08405		749.526	1.92204		749.526	1.56635
	748.373	1.00625		748.373	1.17932		748.313	1.53113		748.313	1.59133		748.518	2.12802		748.518	1.85696		748.518	1.54226
	747.365	0.94238		747.365	1.04802		747.305	1.51889		747.305	1.59724		747.51	2.12727		747.51	1.78374		747.51	1.50276
	746.357	0.83393		746.357	0.90737		746.297	1.48643		746.297	1.57963		746.502	2.13421		746.502	1.70457		746.502	1.42669
	745.349	0.72164		745.349	0.8056		745.289	1.42841		745.289	1.53117		745.494	2.12562		745.494	1.65233		745.494	1.35583
	744.34	0.60915		744.34	0.64932		744.28	1.36649		744.28	1.46902		744.485	2.10029		744.485	1.5626		744.485	1.26097
	743.332	0.48622		743.332	0.49847		743.272	1.27552		743.272	1.3908		743.476	2.06716		743.476	1.46828		743.476	1.16269
	742.323	0.36535		742.323	0.39283		742.263	1.18304		742.263	1.30308		742.467	1.97571		742.467	1.32668		742.467	1.08651
	741.314	0.30294		741.314	0.27207		741.254	1.08625		741.254	1.20972		741.458	1.94104		741.458	1.23309		741.458	0.98833
	740.304	0.22608		740.304	0.16509		740.244	0.99362		740.244	1.12495		740.449	1.88601		740.449	1.15259		740.449	0.90566
	739.295	0.16019		739.295	0.04935		739.235	0.91686		739.235	1.03311		739.44	1.84813		739.44	1.04137		739.44	0.87281
	738.285	0.10663		738.285	0.00819		738.225	0.88033		738.225	0.9535		738.43	1.81829		738.43	0.98576		738.43	0.85117
	737.275	0.09959		737.275	0.02996		737.215	0.85365		737.215	0.89712		737.42	1.83009		737.42	1.01546		737.42	0.82745
	736.265	0.1062		736.265	0.05429		736.205	0.87777		736.205	0.84789		736.41	1.86567		736.41	1.02602		736.41	0.83433
	735.255	0.10633		735.255	0.14434		735.195	0.89557		735.195	0.83136		735.4	1.93074		735.4	1.06314		735.4	0.8691
	734.245	0.12097		734.245	0.2273		734.185	0.93604		734.185	0.82491		734.39	1.98678		734.39	1.08057		734.39	0.90628
	733.234	0.16093		733.234	0.29362		733.174	0.98576		733.174	0.85117		733.379	2.08153		733.379	1.13777		733.379	0.93686
	732.224	0.16943		732.224	0.30216		732.163	1.03476		732.163	0.88444		732.369	2.20965		732.369	1.18936		732.369	1.0141
	731.213	0.21164		731.213	0.30767		731.152	1.0908		731.152	0.91971		731.358	2.39186		731.358	1.19468		731.358	1.08795
	730.202	0.25356		730.202	0.31667		730.141	1.14646		730.141	0.95666		730.347	2.55094		730.347	1.2061		730.347	1.1158
	729.19	0.30313		729.19	0.32963		729.13	1.18896		729.13	1.00438		729.335	2.71515		729.335	1.23223		729.335	1.11827
	728.179	0.34066		728.179	0.30899		728.119	1.23253		728.119	1.03713		728.324	2.85051		728.324	1.24027		728.324	1.1257
	727.167	0.35815		727.167	0.35924		727.107	1.24181		727.107	1.06359		727.312	2.94955		727.312	1.2691		727.312	1.12552
	726.155	0.37061		726.155	0.38088		726.095	1.25349		726.095	1.08576		726.3	3.00084		726.3	1.28761		726.3	1.0987
	725.143	0.37796		725.143	0.42193		725.083	1.24516		725.083	1.09495		725.288	3.0287		725.288	1.28386		725.288	1.09917
	724.131	0.38142		724.131	0.45561		724.071	1.24334		724.071	1.09351		724.276	3.02365		724.276	1.28857		724.276	1.09018
	723.119	0.40571		723.119	0.46563		723.058	1.23289		723.058	1.06949		723.264	3.00476		723.264	1.25771		723.264	1.05213
	722.106	0.40228		722.106	0.44489		722.046	1.21257		722.046	1.0342		722.251	2.92203		722.251	1.20528		722.251	0.99661
	721.093	0.40172		721.093	0.43208		721.033	1.17378		721.033	1.01016		721.238	2.80479		721.238	1.18899		721.238	0.94398
	720.08	0.38226		720.08	0.38731		720.02	1.13063		720.02	0.98449		720.226	2.65406		720.226	1.10123		720.226	0.87562
	719.067	0.35902		719.067	0.40674		719.007	1.05364		719.007	0.94211		719.212	2.46996		719.212	1.01583		719.212	0.8039
	718.054	0.32394		718.054	0.35466		717.993	0.98433		717.993	0.90136		718.199	2.26424		718.199	0.92128		718.199	0.72444
	717.04	0.29496		717.04	0.31452		716.98	0.88224		716.98	0.83118		717.186	2.03267		717.186	0.8085		717.186	0.65288
	716.026	0.24922		716.026	0.32163		715.966	0.80329		715.966	0.77076		716.172	1.74491		716.172	0.68602		716.172	0.56055
	715.013	0.21545		715.013	0.26308		714.952	0.71322		714.952	0.68041		715.158	1.54049		715.158	0.56216		715.158	0.45596
	713.998	0.18014		713.998	0.23296		713.938	0.62498		713.938	0.58387		714.144	1.31347		714.144	0.45636		714.144	0.38541
	712.984	0.15367		712.984	0.19478		712.924	0.55251		712.924	0.49123		713.13	1.11945		713.13	0.41739		713.13	0.30446
	711.97	0.11289		711.97	0.1435		711.909	0.49072		711.909	0.4213		712.115	0.97495		712.115	0.33351		712.115	0.25474
	710.955	0.08044		710.955	0.12986		710.895	0.42461		710.895	0.35223		711.101	0.84534		711.101	0.28943		711.101	0.22494
	709.94	0.04281		709.94	0.06807		709.88	0.36505		709.88	0.29726		710.086	0.71032		710.086	0.25022		710.086	0.19389
	708.925	0.02157		708.925	0.01827		708.865	0.29498		708.865	0.24974		709.071	0.5883		709.071	0.2061		709.071	0.17918
	707.91	-0.0107		707.91	0.02544		707.85	0.24035		707.85	0.21307		708.056	0.44208		708.056	0.15327		708.056	0.14399
	706.895	-0.02834		706.895	0.02242		706.834	0.18504		706.834	0.17338		707.04	0.36431		707.04	0.09154		707.04	0.12275
	705.879	-0.01951		705.879	0.05153		705.819	0.13123		705.819	0.12813		706.025	0.27604		706.025	0.05856		706.025	0.09762
	704.863	-0.03271		704.863	0.05841		704.803	0.10438		704.803	0.08706		705.009	0.20399		705.009	0.06299		705.009	0.06479
	703.847	-0.04696		703.847	0.06008		703.787	0.08604		703.787	0.05506		703.993	0.14519		703.993	0.06284		703.993	0.04246
	702.831	-0.05454		702.831	0.05977		702.771	0.06577		702.771	0.02928		702.977	0.11536		702.977	0.05796		702.977	0.02696
	701.815	-0.06462		701.815	0.07305		701.754	0.04349		701.754	0.00956		701.961	0.0683		701.961	0.05428		701.961	0.00574
	700.798	-0.06374		700.798	0.04156		700.738	0.02383		700.738	-0.00738		700.944	0.03192		700.944	0.02261		700.944	0.00561
	699.782	-0.05517		699.782	-0.00909		699.721	0.02212		699.721	-0.01731		699.927	-0.01764		699.927	0.0014		699.927	-0.01692
	698.765	-0.04789		698.765	-0.01123		698.704	0.01476		698.704	-0.01834		698.911	-0.04163		698.911	-0.04813		698.911	0.01472
	697.748	-0.00486		697.748	0.00615		697.687	0.00897		697.687	-0.02649		697.893	-0.0571		697.893	-0.01929		697.893	0.01555
	696.73	0.03407		696.73	0.05793		696.67	0.02444		696.67	-0.02403		696.876	-0.03517		696.876	0.03034		696.876	0.05694
	695.713	0.09475		695.713	0.19179		695.652	0.05141		695.652	-0.03223		695.859	0.00847		695.859	0.09693		695.859	0.10985
	694.695	0.1965		694.695	0.311		694.635	0.07395		694.635	-0.01234		694.841	0.13882		694.841	0.20254		694.841	0.16255
	693.677	0.30807		693.677	0.46811		693.617	0.11569		693.617	0.02182		693.823	0.29008		693.823	0.32854		693.823	0.2353
	692.659	0.45528		692.659	0.61799		692.599	0.16503		692.599	0.09432		692.805	0.44547		692.805	0.48276		692.805	0.34494
	691.641	0.62921		691.641	0.76786		691.581	0.24715		691.581	0.19134		691.787	0.59368		691.787	0.65984		691.787	0.47246
	690.623	0.79874		690.623	0.95959		690.562	0.33417		690.562	0.30386		690.769	0.74312		690.769	0.82285		690.769	0.63404
	689.604	0.96529		689.604	1.14819		689.544	0.45665		689.544	0.44515		689.75	0.85794		689.75	1.00696		689.75	0.74229
	688.585	1.14244		688.585	1.32084		688.525	0.57364		688.525	0.58304		688.732	0.97817		688.732	1.1543		688.732	0.89941
	687.566	1.26608		687.566	1.48593		687.506	0.70217		687.506	0.71906		687.713	1.07672		687.713	1.27988		687.713	1.02558
	686.547	1.36716		686.547	1.56107		686.487	0.82872		686.487	0.84036		686.693	1.20565		686.693	1.39504		686.693	1.10849
	685.528	1.43418		685.528	1.63676		685.467	0.93674		685.467	0.95121		685.674	1.32577		685.674	1.4603		685.674	1.15767
	684.508	1.47373		684.508	1.70088		684.448	1.00506		684.448	1.0638		684.655	1.4345		684.655	1.52097		684.655	1.16447
	683.489	1.47804		683.489	1.69182		683.428	1.06531		683.428	1.12216		683.635	1.46489		683.635	1.50589		683.635	1.1671
	682.469	1.45608		682.469	1.64634		682.408	1.0923		682.408	1.14793		682.615	1.47238		682.615	1.4282		682.615	1.13546
	681.449	1.39623		681.449	1.59633		681.388	1.09442		681.388	1.17113		681.595	1.44545		681.595	1.32658		681.595	1.08001
	680.428	1.34805		680.428	1.49784		680.368	1.05562		680.368	1.14082		680.575	1.37424		680.575	1.18502		680.575	1.03223
	679.408	1.22633		679.408	1.34483		679.347	1.00331		679.347	1.08563		679.554	1.30284		679.554	1.01869		679.554	0.96549
	678.387	1.10565		678.387	1.19509		678.327	0.93136		678.327	0.99893		678.534	1.21669		678.534	0.86167		678.534	0.89288
	677.366	0.97926		677.366	1.03992		677.306	0.83311		677.306	0.91108		677.513	1.11896		677.513	0.6983		677.513	0.77019
	676.345	0.84435		676.345	0.85013		676.285	0.71036		676.285	0.81352		676.492	1.00568		676.492	0.58353		676.492	0.64425
	675.324	0.71555		675.324	0.65228		675.264	0.59493		675.264	0.69036		675.471	0.85977		675.471	0.46085		675.471	0.53919
	674.303	0.59901		674.303	0.47973		674.242	0.48327		674.242	0.5554		674.449	0.73461		674.449	0.38515		674.449	0.44469
	673.281	0.48722		673.281	0.32165		673.221	0.38076		673.221	0.44608		673.428	0.59726		673.428	0.3303		673.428	0.37522
	672.259	0.41004		672.259	0.25287		672.199	0.29606		672.199	0.34619		672.406	0.51002		672.406	0.2672		672.406	0.32116
	671.238	0.32909		671.238	0.1831		671.177	0.23585		671.177	0.26602		671.384	0.44531		671.384	0.20297		671.384	0.28154
	670.215	0.26756		670.215	0.17212		670.155	0.18248		670.155	0.20319		670.362	0.42708		670.362	0.16962		670.362	0.21488
	669.193	0.23517		669.193	0.18031		669.132	0.15408		669.132	0.16627		669.34	0.40831		669.34	0.10079		669.34	0.14471
	668.17	0.19578		668.17	0.13464		668.11	0.11695		668.11	0.12863		668.317	0.39065		668.317	0.0556		668.317	0.13473
	667.148	0.1671		667.148	0.12029		667.087	0.08832		667.087	0.08912		667.294	0.36628		667.294	0.02119		667.294	0.11906
	666.125	0.1454		666.125	0.11494		666.064	0.07032		666.064	0.04618		666.272	0.35362		666.272	0.01698		666.272	0.11944
	665.102	0.13731		665.102	0.02486		665.041	0.05722		665.041	0.02875		665.249	0.29211		665.249	0.01962		665.249	0.10693
	664.078	0.12417		664.078	0.0533		664.018	0.02836		664.018	0.02051		664.225	0.26668		664.225	0.02767		664.225	0.13012
	663.055	0.11807		663.055	0.04794		662.994	0.02749		662.994	0.01946		663.202	0.24223		663.202	0.03451		663.202	0.13286
	662.031	0.09237		662.031	0.08824		661.97	0.01631		661.97	0.02087		662.178	0.26468		662.178	0.04656		662.178	0.10169
	661.007	0.11037		661.007	0.1172		660.947	0.03036		660.947	0.02088		661.154	0.28456		661.154	0.02932		661.154	0.08538
	659.983	0.0792		659.983	0.112		659.923	0.04152		659.923	0.02049		660.13	0.27458		660.13	0.00348		660.13	0.08693
	658.959	0.06722		658.959	0.13412		658.898	0.05313		658.898	0.00617		659.106	0.2472		659.106	0.00516		659.106	0.06931
	657.935	0.05188		657.935	0.13129		657.874	0.06249		657.874	-0.00297		658.082	0.24536		658.082	-0.00127		658.082	0.07016
	656.91	0.06289		656.91	0.09339		656.849	0.06457		656.849	-0.00272		657.057	0.2104		657.057	0.00995		657.057	0.05037
	655.885	0.03211		655.885	0.09503		655.824	0.04738		655.824	-0.01434		656.032	0.17258		656.032	0.01991		656.032	0.05818
	654.86	0.01912		654.86	0.09156		654.799	0.04668		654.799	-0.01912		655.007	0.1535		655.007	0.01629		655.007	0.06102
	653.835	0.00139		653.835	0.10257		653.774	0.02829		653.774	-0.02105		653.982	0.15453		653.982	0.01406		653.982	0.04019
	652.81	0.00287		652.81	0.07265		652.749	0.02324		652.749	-0.03734		652.957	0.16859		652.957	0.02161		652.957	0.02583
	651.784	-0.01849		651.784	0.07104		651.723	0.01011		651.723	-0.04047		651.931	0.11018		651.931	0.00656		651.931	0.00998
	650.759	-0.0061		650.759	0.09064		650.698	0.00649		650.698	-0.05361		650.906	0.09106		650.906	0.01205		650.906	-0.01284
	649.733	-0.01799		649.733	0.07346		649.672	0.00874		649.672	-0.07201		649.88	0.09768		649.88	0.00602		649.88	-0.02329
	648.706	0.00172		648.706	0.10352		648.645	0.00625		648.645	-0.07354		648.854	0.08735		648.854	-0.00641		648.854	-0.02536
	647.68	-0.01701		647.68	0.15592		647.619	0.01191		647.619	-0.07862		647.827	0.07633		647.827	0.00838		647.827	0.0028
	646.654	-0.00882		646.654	0.19497		646.593	0.00815		646.593	-0.07415		646.801	0.0842		646.801	0.00524		646.801	0.02594
	645.627	-0.00498		645.627	0.23137		645.566	0.01154		645.566	-0.06535		645.774	0.10273		645.774	0.04705		645.774	0.04847
	644.6	-0.00979		644.6	0.25382		644.539	0.0265		644.539	-0.05587		644.747	0.13998		644.747	0.09337		644.747	0.07656
	643.573	-0.00353		643.573	0.25213		643.512	0.04058		643.512	-0.03291		643.72	0.15144		643.72	0.09215		643.72	0.09817
	642.546	-0.00101		642.546	0.25234		642.485	0.06792		642.485	-0.00648		642.693	0.17511		642.693	0.1258		642.693	0.10425
	641.518	-0.00375		641.518	0.24003		641.457	0.09492		641.457	0.000482795		641.666	0.16087		641.666	0.16045		641.666	0.09269
	640.491	0.01737		640.491	0.23134		640.43	0.09957		640.43	0.0205		640.638	0.153		640.638	0.11804		640.638	0.09461
	639.463	0.03451		639.463	0.27009		639.402	0.1112		639.402	0.03317		639.61	0.14425		639.61	0.1337		639.61	0.09909
	638.435	0.03572		638.435	0.24381		638.374	0.09983		638.374	0.04834		638.582	0.11031		638.582	0.11849		638.582	0.08551
	637.407	0.0256		637.407	0.23987		637.345	0.10025		637.345	0.05782		637.554	0.10353		637.554	0.09422		637.554	0.10543
	636.378	0.01065		636.378	0.23874		636.317	0.09012		636.317	0.05147		636.526	0.09341		636.526	0.07531		636.526	0.10134
	635.35	-0.01119		635.35	0.18648		635.288	0.08522		635.288	0.04745		635.497	0.09263		635.497	0.04422		635.497	0.09402
	634.321	-0.04494		634.321	0.14919		634.26	0.06989		634.26	0.03886		634.468	0.07954		634.468	0.05265		634.468	0.07633
	633.292	-0.0673		633.292	0.11472		633.231	0.06062		633.231	0.01823		633.439	0.05913		633.439	0.06919		633.439	0.05172
	632.263	-0.07418		632.263	0.03124		632.201	0.04216		632.201	-0.00788		632.41	0.04922		632.41	0.03456		632.41	0.02817
	631.233	-0.07064		631.233	0.0038		631.172	0.03304		631.172	-0.03168		631.381	0.03348		631.381	0.06359		631.381	0.02295
	630.204	-0.07769		630.204	-0.00719		630.143	0.02196		630.143	-0.04359		630.351	0.01391		630.351	0.06678		630.351	0.01907
	629.174	-0.08017		629.174	-0.00367		629.113	0.02326		629.113	-0.05573		629.322	0.00296		629.322	0.036		629.322	0.0363
	628.144	-0.07629		628.144	0.04214		628.083	0.00947		628.083	-0.07173		628.292	-0.02095		628.292	0.04006		628.292	0.02844
	627.114	-0.05871		627.114	0.05299		627.053	0.0141		627.053	-0.07619		627.262	-0.0459		627.262	0.06339		627.262	0.02367
	626.084	-0.04806		626.084	0.06527		626.022	0.02161		626.022	-0.07357		626.231	-0.07268		626.231	0.05675		626.231	0.02256
	625.053	-0.04186		625.053	0.08951		624.992	0.03789		624.992	-0.05656		625.201	-0.0725		625.201	0.08249		625.201	0.04372
	624.022	-0.05203		624.022	0.09564		623.961	0.06352		623.961	-0.03167		624.17	-0.06631		624.17	0.10232		624.17	0.06823
	622.992	-0.06273		622.992	0.08914		622.93	0.06347		622.93	-0.01754		623.139	-0.05254		623.139	0.11529		623.139	0.08917
	621.96	-0.07388		621.96	0.10772		621.899	0.05767		621.899	-0.00894		622.108	-0.03147		622.108	0.12685		622.108	0.10418
	620.929	-0.09467		620.929	0.1269		620.868	0.05586		620.868	0.00458		621.077	-0.03132		621.077	0.12272		621.077	0.08919
	619.898	-0.10157		619.898	0.13248		619.837	0.04545		619.837	0.01805		620.046	0.00323		620.046	0.1275		620.046	0.07656
	618.866	-0.08792		618.866	0.1221		618.805	0.04428		618.805	0.0121		619.014	-0.01831		619.014	0.14565		619.014	0.06095
	617.834	-0.07268		617.834	0.09269		617.773	0.03385		617.773	0.00743		617.982	-0.01539		617.982	0.10673		617.982	0.05858
	616.802	-0.04527		616.802	0.07484		616.741	0.02953		616.741	0.00897		616.95	-0.04164		616.95	0.09133		616.95	0.0488
	615.77	-0.04282		615.77	0.07516		615.709	0.03583		615.709	0.01855		615.918	-0.03201		615.918	0.07028		615.918	0.04951
	614.738	-0.03126		614.738	0.08482		614.676	0.02068		614.676	0.01618		614.886	-0.04623		614.886	0.03722		614.886	0.03662
	613.705	-0.03403		613.705	0.09185		613.644	0.01191		613.644	0.01308		613.853	-0.03932		613.853	0.01113		613.853	0.03515
	612.672	-0.02594		612.672	0.11666		612.611	0.01378		612.611	0.01823		612.82	-0.0425		612.82	-0.01534		612.82	0.01805
	611.639	-0.02618		611.639	0.13059		611.578	0.00213		611.578	0.02395		611.787	-0.00301		611.787	-0.03567		611.787	0.00483
	610.606	-0.02681		610.606	0.1279		610.545	-0.00119		610.545	0.01472		610.754	-0.00295		610.754	-0.01141		610.754	-0.00301
	609.573	-0.0312		609.573	0.08608		609.511	-0.01201		609.511	0.01532		609.721	0.01764		609.721	0.015		609.721	-0.00624
	608.539	-0.04041		608.539	0.04345		608.478	-0.02594		608.478	0.01414		608.687	-0.01502		608.687	0.03898		608.687	-0.01444
	607.505	-0.05407		607.505	0.03182		607.444	-0.02253		607.444	0.01288		607.654	-0.01546		607.654	0.06141		607.654	-0.01335
	606.471	-0.05916		606.471	0.04783		606.41	-0.02271		606.41	0.00863		606.62	-0.02623		606.62	0.07844		606.62	-0.02578
	605.437	-0.06085		605.437	0.02958		605.376	-0.02649		605.376	-0.00733		605.586	-0.02014		605.586	0.04399		605.586	-0.02988
	604.403	-0.05787		604.403	0.06278		604.342	-0.03475		604.342	-0.02354		604.551	-0.00898		604.551	0.01582		604.551	-0.03
	603.368	-0.04994		603.368	0.10757		603.307	-0.03444		603.307	-0.03721		603.517	0.03846		603.517	0.00177		603.517	-0.03144
	602.334	-0.03985		602.334	0.10608		602.272	-0.0238		602.272	-0.04372		602.482	0.03404		602.482	-0.00614		602.482	-0.03364
	601.299	-0.04626		601.299	0.11214		601.237	-0.02239		601.237	-0.04244		601.447	0.04118		601.447	-0.00389		601.447	-0.03141
	600.264	-0.05687		600.264	0.11389		600.202	-0.01586		600.202	-0.04132		600.412	0.04225		600.412	0.00383		600.412	-0.0105
	599.229	-0.0638		599.229	0.13425		599.167	-0.00125		599.167	-0.03758		599.377	0.04472		599.377	0.00468		599.377	-0.00831
	598.193	-0.06135		598.193	0.11153		598.132	0.00602		598.132	-0.03689		598.342	0.0239		598.342	0.00927		598.342	-0.02339
	597.157	-0.0554		597.157	0.12652		597.096	0.00819		597.096	-0.03408		597.306	0.02273		597.306	0.00356		597.306	0.01167
	596.121	-0.05046		596.121	0.12054		596.06	0.0172		596.06	-0.01271		596.27	0.01971		596.27	0.03035		596.27	0.03019
	595.085	-0.02481		595.085	0.09838		595.024	0.03141		595.024	-0.00376		595.234	0.01668		595.234	0.04929		595.234	0.05802
	594.049	-0.00759		594.049	0.08911		593.988	0.03555		593.988	0.01539		594.198	0.00245		594.198	0.05539		594.198	0.08263
	593.013	0.01021		593.013	0.08689		592.951	0.0382		592.951	0.02047		593.162	0.02466		593.162	0.06409		593.162	0.08961
	591.976	0.01468		591.976	0.1126		591.915	0.04808		591.915	0.02107		592.125	0.06545		592.125	0.05615		592.125	0.10694
	590.939	-0.00333		590.939	0.14014		590.878	0.0632		590.878	0.01019		591.088	0.10743		591.088	0.04592		591.088	0.10233
	589.902	-0.01694		589.902	0.1248		589.841	0.07248		589.841	0.00902		590.051	0.10996		590.051	0.04144		590.051	0.09804
	588.865	-0.02969		588.865	0.16014		588.804	0.0779		588.804	0.01266		589.014	0.13471		589.014	0.02715		589.014	0.10863
	587.828	-0.04348		587.828	0.13685		587.766	0.09543		587.766	0.02457		587.977	0.14599		587.977	0.00826		587.977	0.10405
	586.79	-0.04766		586.79	0.13155		586.729	0.096		586.729	0.01941		586.939	0.14759		586.939	0.00176		586.939	0.09934
	585.752	-0.04599		585.752	0.1237		585.691	0.0924		585.691	0.02654		585.901	0.15804		585.901	0.00587		585.901	0.1143
	584.714	-0.04747		584.714	0.11787		584.653	0.09528		584.653	0.02796		584.863	0.16707		584.863	0.000207799		584.863	0.10708
	583.676	-0.04789		583.676	0.09053		583.615	0.11311		583.615	0.03887		583.825	0.1841		583.825	-0.02935		583.825	0.10951
	582.638	-0.06049		582.638	0.03406		582.576	0.1246		582.576	0.01809		582.787	0.21234		582.787	0.00145		582.787	0.12994
	581.599	-0.05182		581.599	-0.00172		581.538	0.13056		581.538	0.02714		581.748	0.24619		581.748	0.00507		581.748	0.16772
	580.561	-0.04902		580.561	-0.03524		580.499	0.1317		580.499	0.02871		580.71	0.25218		580.71	0.00239		580.71	0.17783
	579.522	-0.03884		579.522	-0.03527		579.46	0.13771		579.46	0.04761		579.671	0.28241		579.671	-0.00104		579.671	0.19805
	578.482	-0.0334		578.482	-0.03514		578.421	0.15068		578.421	0.0589		578.632	0.30894		578.632	0.06994		578.632	0.20042
	577.443	-0.04241		577.443	-0.02789		577.381	0.1608		577.381	0.07452		577.592	0.34636		577.592	0.0879		577.592	0.20743
	576.404	-0.05432		576.404	-0.02012		576.342	0.17975		576.342	0.08581		576.553	0.36987		576.553	0.11305		576.553	0.21006
	575.364	-0.06304		575.364	-0.03582		575.302	0.21757		575.302	0.09404		575.513	0.39382		575.513	0.14572		575.513	0.20116
	574.324	-0.07604		574.324	-0.01374		574.262	0.23614		574.262	0.07723		574.473	0.43888		574.473	0.18784		574.473	0.21773
	573.284	-0.07094		573.284	0.01932		573.222	0.26407		573.222	0.082		573.433	0.48019		573.433	0.19836		573.433	0.2373
	572.244	-0.0747		572.244	0.0442		572.182	0.28926		572.182	0.10302		572.393	0.5048		572.393	0.20731		572.393	0.2446
	571.203	-0.04116		571.203	0.07209		571.141	0.30024		571.141	0.12857		571.352	0.54321		571.352	0.19522		571.352	0.26749
	570.162	-0.00903		570.162	0.0509		570.101	0.31919		570.101	0.15258		570.312	0.56265		570.312	0.2014		570.312	0.28407
	569.122	0.02068		569.122	0.04067		569.06	0.32583		569.06	0.17446		569.271	0.57341		569.271	0.1532		569.271	0.29135
	568.081	0.05233		568.081	0.01383		568.019	0.32875		568.019	0.18077		568.23	0.62082		568.23	0.1536		568.23	0.31979
	567.039	0.0604		567.039	-0.01129		566.977	0.33777		566.977	0.18975		567.189	0.61604		567.189	0.16878		567.189	0.325
	565.998	0.06326		565.998	-0.0031		565.936	0.33772		565.936	0.20264		566.147	0.62921		566.147	0.20314		566.147	0.31752
	564.956	0.05728		564.956	0.00695		564.894	0.34355		564.894	0.20375		565.106	0.61311		565.106	0.23301		565.106	0.30259
	563.914	0.03044		563.914	0.04767		563.853	0.35682		563.853	0.20878		564.064	0.63358		564.064	0.2715		564.064	0.29057
	562.872	0.01538		562.872	0.0625		562.81	0.35851		562.81	0.20346		563.022	0.63914		563.022	0.28641		563.022	0.28488
	561.83	0.0192		561.83	0.06936		561.768	0.35779		561.768	0.19793		561.98	0.62679		561.98	0.30193		561.98	0.27104
	560.788	0.03045		560.788	0.05832		560.726	0.33791		560.726	0.19019		560.937	0.5934		560.937	0.28483		560.937	0.25831
	559.745	0.03881		559.745	0.02963		559.683	0.32476		559.683	0.1795		559.895	0.60788		559.895	0.28372		559.895	0.25741
	558.702	0.06104		558.702	-0.01572		558.64	0.30912		558.64	0.18033		558.852	0.5616		558.852	0.28894		558.852	0.26194
	557.659	0.0744		557.659	-0.02707		557.597	0.27709		557.597	0.17907		557.809	0.5464		557.809	0.28949		557.809	0.23937
	556.616	0.08354		556.616	-0.02446		556.554	0.2559		556.554	0.16587		556.766	0.45633		556.766	0.26047		556.766	0.20594
	555.573	0.07321		555.573	-0.01034		555.511	0.24377		555.511	0.15543		555.722	0.40603		555.722	0.23972		555.722	0.17715
	554.529	0.05244		554.529	0.02242		554.467	0.23298		554.467	0.1531		554.679	0.338		554.679	0.21793		554.679	0.14736
	553.485	0.04682		553.485	0.03934		553.423	0.22853		553.423	0.14109		553.635	0.29026		553.635	0.22582		553.635	0.14833
	552.441	0.03569		552.441	0.03519		552.379	0.20271		552.379	0.13689		552.591	0.25291		552.591	0.21225		552.591	0.13494
	551.397	0.012		551.397	0.00919		551.335	0.19754		551.335	0.12054		551.547	0.24572		551.547	0.22365		551.547	0.12302
	550.353	0.00712		550.353	-0.02656		550.291	0.17362		550.291	0.10375		550.503	0.21763		550.503	0.20929		550.503	0.12583
	549.308	-0.01582		549.308	-0.00761		549.246	0.15095		549.246	0.07447		549.458	0.17379		549.458	0.18687		549.458	0.11248
	548.263	-0.01391		548.263	-0.02713		548.202	0.12879		548.202	0.04587		548.413	0.10356		548.413	0.14441		548.413	0.08666
	547.218	-0.02473		547.218	-0.00803		547.157	0.11082		547.157	0.01307		547.368	0.0513		547.368	0.10965		547.368	0.06245
	546.173	-0.03589		546.173	0.02931		546.111	0.0839		546.111	-6.87336e-05		546.323	0.00963		546.323	0.0781		546.323	0.02027
	545.128	-0.04404		545.128	0.01903		545.066	0.08545		545.066	0.00479		545.278	0.0052		545.278	0.05772		545.278	0.01019
	544.082	-0.05128		544.082	0.01472		544.021	0.07462		544.021	0.00674		544.233	0.008		544.233	0.06888		544.233	-0.01439
	543.037	-0.05795		543.037	0.0239		542.975	0.06327		542.975	0.01092		543.187	0.0263		543.187	0.09451		543.187	-0.01934
	541.991	-0.05943		541.991	0.01307		541.929	0.04637		541.929	0.01951		542.141	0.02625		542.141	0.09717		542.141	-0.000684963
	540.945	-0.058		540.945	0.03902		540.883	0.05487		540.883	0.01325		541.095	0.01578		541.095	0.09128		541.095	0.02161
	539.898	-0.02307		539.898	0.02866		539.836	0.05181		539.836	-0.00275		540.049	0.01962		540.049	0.08837		540.049	0.03787
	538.852	-0.00482		538.852	0.024		538.79	0.04497		538.79	-0.00958		539.002	0.03127		539.002	0.09637		539.002	0.07147
	537.805	-0.00371		537.805	0.000370475		537.743	0.03807		537.743	-0.00853		537.955	0.0722		537.955	0.09611		537.955	0.07089
	536.758	-0.02658		536.758	-0.00929		536.696	0.0731		536.696	0.01719		536.909	0.10508		536.909	0.086		536.909	0.08498
	535.711	-0.02056		535.711	0.02174		535.649	0.08551		535.649	0.0275		535.862	0.16286		535.862	0.10661		535.862	0.10912
	534.664	-0.01542		534.664	0.06291		534.602	0.10538		534.602	0.05363		534.814	0.24214		534.814	0.14203		534.814	0.14969
	533.616	-0.00903		533.616	0.12732		533.554	0.1362		533.554	0.08116		533.767	0.31105		533.767	0.19418		533.767	0.20148
	532.569	0.00296		532.569	0.15917		532.507	0.16699		532.507	0.10801		532.719	0.38369		532.719	0.19204		532.719	0.25394
	531.521	0.02671		531.521	0.16836		531.459	0.20413		531.459	0.14162		531.671	0.44728		531.671	0.22933		531.671	0.30923
	530.473	0.0511		530.473	0.16948		530.411	0.24065		530.411	0.17261		530.623	0.53611		530.623	0.27674		530.623	0.34358
	529.425	0.07213		529.425	0.14198		529.363	0.28984		529.363	0.2067		529.575	0.60185		529.575	0.30281		529.575	0.38281
	528.376	0.07717		528.376	0.17755		528.314	0.34592		528.314	0.25699		528.527	0.66826		528.527	0.33523		528.527	0.42293
	527.328	0.1077		527.328	0.22961		527.265	0.36315		527.265	0.27942		527.478	0.73995		527.478	0.36552		527.478	0.44974
	526.279	0.12415		526.279	0.25662		526.217	0.40926		526.217	0.30259		526.429	0.81804		526.429	0.39156		526.429	0.47515
	525.23	0.1332		525.23	0.27077		525.167	0.44661		525.167	0.30912		525.38	0.83795		525.38	0.40337		525.38	0.50657
	524.18	0.14617		524.18	0.26547		524.118	0.46218		524.118	0.31434		524.331	0.84251		524.331	0.38505		524.331	0.52307
	523.131	0.13121		523.131	0.24445		523.069	0.49061		523.069	0.30565		523.282	0.81631		523.282	0.3723		523.282	0.52209
	522.081	0.13828		522.081	0.2553		522.019	0.48981		522.019	0.29474		522.232	0.80429		522.232	0.37649		522.232	0.48666
	521.032	0.13768		521.032	0.24081		520.969	0.48294		520.969	0.30254		521.182	0.74891		521.182	0.34693		521.182	0.46577
	519.982	0.1223		519.982	0.27602		519.919	0.45721		519.919	0.30673		520.132	0.67483		520.132	0.33551		520.132	0.42673
	518.931	0.11401		518.931	0.28317		518.869	0.41789		518.869	0.29109		519.082	0.59207		519.082	0.30026		519.082	0.39399
	517.881	0.10042		517.881	0.25579		517.819	0.3975		517.819	0.28107		518.032	0.54663		518.032	0.24969		518.032	0.3829
	516.83	0.08297		516.83	0.22068		516.768	0.3682		516.768	0.25395		516.981	0.47963		516.981	0.19627		516.981	0.35169
	515.779	0.09044		515.779	0.22076		515.717	0.32357		515.717	0.22809		515.93	0.41132		515.93	0.18402		515.93	0.29646
	514.728	0.06918		514.728	0.19806		514.666	0.28577		514.666	0.18377		514.879	0.35469		514.879	0.16229		514.879	0.2464
	513.677	0.07211		513.677	0.19033		513.615	0.24045		513.615	0.16573		513.828	0.30481		513.828	0.16961		513.828	0.21819
	512.626	0.0679		512.626	0.17556		512.564	0.20729		512.564	0.14137		512.777	0.27562		512.777	0.17482		512.777	0.17621
	511.574	0.06087		511.574	0.12181		511.512	0.17908		511.512	0.12495		511.725	0.22623		511.725	0.17925		511.725	0.14089
	510.523	0.05847		510.523	0.08983		510.46	0.15866		510.46	0.10617		510.673	0.18502		510.673	0.16367		510.673	0.14812
	509.471	0.07212		509.471	0.05308		509.408	0.15368		509.408	0.09618		509.622	0.18558		509.622	0.12503		509.622	0.17755
	508.418	0.07838		508.418	0.05623		508.356	0.13894		508.356	0.08618		508.569	0.18477		508.569	0.0862		508.569	0.16486
	507.366	0.08472		507.366	0.10877		507.304	0.11855		507.304	0.07348		507.517	0.16768		507.517	0.06855		507.517	0.16404
	506.313	0.08932		506.313	0.09332		506.251	0.10563		506.251	0.06723		506.464	0.15876		506.464	0.04215		506.464	0.1585
	505.261	0.07966		505.261	0.0947		505.198	0.10236		505.198	0.07428		505.412	0.12795		505.412	0.05643		505.412	0.15596
	504.208	0.07273		504.208	0.08453		504.145	0.10189		504.145	0.06496		504.359	0.14014		504.359	0.05418		504.359	0.16381
	503.155	0.05934		503.155	0.01521		503.092	0.09061		503.092	0.06235		503.306	0.10819		503.306	0.07282		503.306	0.12991
	502.101	0.05612		502.101	-0.03744		502.039	0.08303		502.039	0.05198		502.252	0.08117		502.252	0.07982		502.252	0.08996
	501.048	0.06753		501.048	-0.05314		500.985	0.08536		500.985	0.04703		501.199	0.08966		501.199	0.08617		501.199	0.09448
	499.994	0.05469		499.994	-0.04316		499.931	0.0694		499.931	0.04495		500.145	0.09824		500.145	0.06283		500.145	0.09342
	498.94	0.04886		498.94	0.04721		498.878	0.05707		498.878	0.03883		499.091	0.08213		499.091	0.05933		499.091	0.11511
	497.886	0.05545		497.886	0.07724		497.823	0.05829		497.823	0.0436		498.037	0.07919		498.037	0.05731		498.037	0.11839
	496.831	0.0484		496.831	0.10998		496.769	0.05535		496.769	0.04869		496.983	0.05131		496.983	0.05656		496.983	0.11433
	495.777	0.04975		495.777	0.13711		495.714	0.04827		495.714	0.03832		495.928	0.05919		495.928	0.04999		495.928	0.151
	494.722	0.04236		494.722	0.10814		494.66	0.03444		494.66	0.03173		494.874	0.02309		494.874	0.06014		494.874	0.13903
	493.667	0.04809		493.667	0.06665		493.605	0.02497		493.605	0.02597		493.819	0.03812		493.819	0.04873		493.819	0.11027
	492.612	0.02463		492.612	0.08676		492.55	0.0145		492.55	0.02953		492.764	0.0485		492.764	0.08406		492.764	0.08861
	491.557	-0.00503		491.557	0.06474		491.494	0.01194		491.494	0.03371		491.708	0.06239		491.708	0.07019		491.708	0.07354
	490.501	-0.01258		490.501	0.10508		490.439	0.01366		490.439	0.03427		490.653	0.06233		490.653	0.06998		490.653	0.06592
	489.446	-0.000448583		489.446	0.13055		489.383	0.0215		489.383	0.03692		489.597	0.08895		489.597	0.081		489.597	0.06728
	488.39	0.00858		488.39	0.11662		488.327	0.04247		488.327	0.03939		488.541	0.06289		488.541	0.08887		488.541	0.04709
	487.334	0.01277		487.334	0.11345		487.271	0.05773		487.271	0.03427		487.485	0.06196		487.485	0.09514		487.485	0.05325
	486.277	0.01352		486.277	0.08822		486.215	0.06873		486.215	0.03434		486.429	0.00268		486.429	0.0829		486.429	0.05895
	485.221	0.02209		485.221	0.11658		485.158	0.07343		485.158	0.03766		485.372	-0.01262		485.372	0.06836		485.372	0.06933
	484.164	-0.01522		484.164	0.1155		484.101	0.07193		484.101	0.02995		484.316	-0.05822		484.316	0.11402		484.316	0.06442
	483.107	-0.02077		483.107	0.13744		483.045	0.07312		483.045	0.02469		483.259	-0.06673		483.259	0.1153		483.259	0.07755
	482.05	-0.01719		482.05	0.14322		481.987	0.06452		481.987	0.01974		482.202	-0.05807		482.202	0.08427		482.202	0.1128
	480.993	-0.0151		480.993	0.12276		480.93	0.06384		480.93	0.0173		481.144	-0.03849		481.144	0.07161		481.144	0.13101
	479.935	-0.01583		479.935	0.11304		479.873	0.05614		479.873	0.01446		480.087	-0.01916		480.087	0.07449		480.087	0.09979
	478.877	-0.02199		478.877	0.10321		478.815	0.04733		478.815	0.01905		479.029	0.0142		479.029	0.02743		479.029	0.08223
	477.82	-0.02472		477.82	0.08564		477.757	0.04038		477.757	0.03747		477.971	0.01198		477.971	0.01531		477.971	0.05057
	476.762	-0.01453		476.762	0.15437		476.699	0.02852		476.699	0.04438		476.913	-0.00313		476.913	0.00901		476.913	0.02027
	475.703	-0.02917		475.703	0.14445		475.641	0.01015		475.641	0.04657		475.855	-0.00301		475.855	0.04684		475.855	-0.00982
	474.645	-0.01543		474.645	0.2031		474.582	0.00908		474.582	0.04602		474.797	-0.026		474.797	0.05769		474.797	-0.0139
	473.586	-0.01043		473.586	0.17021		473.523	0.00912		473.523	0.0488		473.738	-0.04569		473.738	0.03585		473.738	9.95199e-05
	472.527	-0.01566		472.527	0.15018		472.464	0.01186		472.464	0.03682		472.679	-0.05636		472.679	0.03443		472.679	0.00561
	471.468	-0.02695		471.468	0.14147		471.405	0.00901		471.405	0.02646		471.62	-0.04045		471.62	0.07047		471.62	0.01122
	470.409	-0.03961		470.409	0.14104		470.346	0.01486		470.346	0.01463		470.561	-0.02742		470.561	0.04854		470.561	0.02946
	469.349	-0.05434		469.349	0.10872		469.287	0.02808		469.287	0.01317		469.501	-0.02032		469.501	0.06836		469.501	0.03682
	468.29	-0.05274		468.29	0.11793		468.227	0.01802		468.227	0.00911		468.442	-0.01234		468.442	0.05339		468.442	0.03682
	467.23	-0.05795		467.23	0.10757		467.167	0.00333		467.167	0.01333		467.382	-0.00124		467.382	0.03805		467.382	0.0351
	466.17	-0.05418		466.17	0.08903		466.107	-0.01374		466.107	0.00426		466.322	-0.0418		466.322	0.01385		466.322	0.02208
	465.109	-0.05534		465.109	0.0363		465.047	-0.0262		465.047	0.00495		465.262	-0.0222		465.262	-0.00758		465.262	0.0051
	464.049	-0.0633		464.049	0.02754		463.986	-0.02201		463.986	0.01355		464.201	-0.01063		464.201	-0.00684		464.201	0.0069
	462.988	-0.07808		462.988	0.01006		462.926	-0.01714		462.926	0.02057		463.141	-0.02247		463.141	0.03529		463.141	0.01624
	461.927	-0.07591		461.927	0.01987		461.865	-0.00407		461.865	0.01542		462.08	-0.01619		462.08	0.04695		462.08	0.03624
	460.866	-0.08127		460.866	-0.03301		460.804	0.009		460.804	0.01397		461.019	0.000940856		461.019	0.07293		461.019	0.06474
	459.805	-0.07771		459.805	-0.02755		459.742	0.01355		459.742	0.0135		459.957	0.0474		459.957	0.06021		459.957	0.07325
	458.744	-0.0731		458.744	0.02995		458.681	0.00881		458.681	0.00559		458.896	0.03616		458.896	0.05613		458.896	0.10244
	457.682	-0.067		457.682	0.03168		457.619	0.00623		457.619	-0.01095		457.834	0.05555		457.834	0.06429		457.834	0.10021
	456.62	-0.07707		456.62	0.02098		456.557	0.00836		456.557	-0.0248		456.772	0.06558		456.772	0.07753		456.772	0.11081
	455.558	-0.08291		455.558	0.03254		455.495	0.01008		455.495	-0.01771		455.71	0.03666		455.71	0.11912		455.71	0.12072
	454.496	-0.07465		454.496	0.01656		454.433	0.00539		454.433	-0.01508		454.648	0.01839		454.648	0.10928		454.648	0.14207
	453.433	-0.05222		453.433	0.00599		453.37	0.01287		453.37	-0.02046		453.586	0.05792		453.586	0.11921		453.586	0.15446
	452.371	-0.04057		452.371	-0.01596		452.308	0.01095		452.308	-0.02751		452.523	0.09062		452.523	0.13295		452.523	0.18256
	451.308	-0.02448		451.308	-0.02351		451.245	0.01623		451.245	-0.04008		451.46	0.16386		451.46	0.10766		451.46	0.18311
	450.245	-0.0224		450.245	-0.00266		450.182	0.03974		450.182	-0.05094		450.397	0.24965		450.397	0.09142		450.397	0.2139
	449.181	-0.01329		449.181	0.02125		449.119	0.07098		449.119	-0.06509		449.334	0.33422		449.334	0.10399		449.334	0.23232
	448.118	-0.01619		448.118	0.04584		448.055	0.09555		448.055	-0.07274		448.271	0.38135		448.271	0.10904		448.271	0.24163
	447.054	-0.00734		447.054	0.06184		446.991	0.11941		446.991	-0.06044		447.207	0.40143		447.207	0.14804		447.207	0.26212
	445.99	-0.00397		445.99	0.0422		445.928	0.15037		445.928	-0.03751		446.143	0.47817		446.143	0.12444		446.143	0.28085
	444.926	0.00982		444.926	0.04116		444.864	0.17632		444.864	-0.01943		445.079	0.51571		445.079	0.15355		445.079	0.29257
	443.862	0.01653		443.862	0.01877		443.799	0.2026		443.799	0.0076		444.015	0.55425		444.015	0.17884		444.015	0.32475
	442.798	0.0292		442.798	-0.0109		442.735	0.23664		442.735	0.01954		442.951	0.62705		442.951	0.19288		442.951	0.34171
	441.733	0.01411		441.733	-0.03775		441.67	0.27654		441.67	0.03275		441.886	0.69807		441.886	0.19706		441.886	0.38058
	440.668	0.01705		440.668	-0.02528		440.605	0.30704		440.605	0.0284		440.821	0.729		440.821	0.18245		440.821	0.4005
	439.603	0.01811		439.603	-0.00692		439.54	0.33334		439.54	0.02885		439.756	0.74663		439.756	0.1629		439.756	0.40303
	438.538	0.00773		438.538	0.01457		438.475	0.3356		438.475	0.03337		438.691	0.74427		438.691	0.16681		438.691	0.40214
	437.472	-0.01589		437.472	-0.00408		437.409	0.33751		437.409	0.03015		437.625	0.76173		437.625	0.17126		437.625	0.39472
	436.407	-0.01593		436.407	0.02253		436.344	0.31782		436.344	0.03078		436.56	0.73281		436.56	0.13971		436.56	0.37407
	435.341	-0.02068		435.341	-0.01104		435.278	0.31099		435.278	0.02201		435.494	0.74855		435.494	0.11953		435.494	0.35494
	434.275	-0.00551		434.275	-0.02381		434.212	0.30563		434.212	-0.00527		434.428	0.77917		434.428	0.12136		434.428	0.34312
	433.209	0.000723006		433.209	-0.07866		433.146	0.29325		433.146	-0.0189		433.362	0.77335		433.362	0.09772		433.362	0.35028
	432.142	0.01602		432.142	-0.07803		432.079	0.29613		432.079	-0.03779		432.295	0.77076		432.295	0.08388		432.295	0.35794
	431.076	0.0443		431.076	-0.08231		431.013	0.31265		431.013	-0.04122		431.229	0.79038		431.229	0.07307		431.229	0.37366
	430.009	0.05286		430.009	-0.06994		429.946	0.32545		429.946	-0.02906		430.162	0.83173		430.162	0.10591		430.162	0.39145
	428.942	0.06387		428.942	-0.0365		428.879	0.34659		428.879	-0.00531		429.095	0.86934		429.095	0.14579		429.095	0.42975
	427.874	0.09718		427.874	0.02783		427.811	0.35316		427.811	0.02551		428.028	0.91708		428.028	0.15993		428.028	0.46995
	426.807	0.11832		426.807	0.0551		426.744	0.39059		426.744	0.05479		426.96	1.00655		426.96	0.20824		426.96	0.52854
	425.739	0.14096		425.739	0.07291		425.676	0.42153		425.676	0.09175		425.893	1.11481		425.893	0.26114		425.893	0.59091
	424.671	0.15662		424.671	0.08672		424.608	0.45772		424.608	0.13317		424.825	1.18614		424.825	0.29444		424.825	0.61098
	423.603	0.14489		423.603	0.13036		423.54	0.50564		423.54	0.16346		423.757	1.26058		423.757	0.3561		423.757	0.64881
	422.535	0.157		422.535	0.13746		422.472	0.55251		422.472	0.19365		422.688	1.33877		422.688	0.37398		422.688	0.672
	421.467	0.16708		421.467	0.1722		421.404	0.60708		421.404	0.22491		421.62	1.37428		421.62	0.38804		421.62	0.68184
	420.398	0.17125		420.398	0.19014		420.335	0.63877		420.335	0.24834		420.551	1.35373		420.551	0.38362		420.551	0.69004
	419.329	0.18204		419.329	0.18178		419.266	0.64574		419.266	0.26409		419.483	1.28695		419.483	0.35252		419.483	0.69096
	418.26	0.18161		418.26	0.18224		418.197	0.66192		418.197	0.27764		418.414	1.25351		418.414	0.35925		418.414	0.66661
	417.191	0.17776		417.191	0.19484		417.128	0.65606		417.128	0.28033		417.344	1.22587		417.344	0.34449		417.344	0.62442
	416.121	0.16271		416.121	0.20128		416.058	0.64028		416.058	0.27015		416.275	1.15447		416.275	0.32409		416.275	0.53624
	415.052	0.14649		415.052	0.21739		414.989	0.60257		414.989	0.26784		415.205	1.08004		415.205	0.3245		415.205	0.49173
	413.982	0.15626		413.982	0.2223		413.919	0.56041		413.919	0.26081		414.135	0.96263		414.135	0.2921		414.135	0.44559
	412.912	0.16263		412.912	0.19066		412.849	0.52674		412.849	0.24356		413.065	0.85951		413.065	0.23846		413.065	0.40406
	411.842	0.1697		411.842	0.14532		411.778	0.47444		411.778	0.22856		411.995	0.71877		411.995	0.20258		411.995	0.37672
	410.771	0.14877		410.771	0.11815		410.708	0.41626		410.708	0.21241		410.925	0.57919		410.925	0.12808		410.925	0.32648
	409.7	0.12724		409.7	0.12352		409.637	0.36805		409.637	0.18108		409.854	0.51925		409.854	0.09997		409.854	0.26569
	408.63	0.10777		408.63	0.12769		408.566	0.30761		408.566	0.14121		408.783	0.46551		408.783	0.06536		408.783	0.20994
	407.558	0.076		407.558	0.12208		407.495	0.23632		407.495	0.11256		407.712	0.38597		407.712	0.05948		407.712	0.1366
	406.487	0.05844		406.487	0.09662		406.424	0.17408		406.424	0.09615		406.641	0.31882		406.641	0.08252		406.641	0.11797
	405.416	0.04442		405.416	0.07813		405.352	0.13287		405.352	0.07311		405.57	0.25222		405.57	0.07001		405.57	0.09191
	404.344	0.04091		404.344	0.035		404.281	0.10291		404.281	0.05148		404.498	0.22115		404.498	0.09452		404.498	0.06988
	403.272	0.05098		403.272	0.03624		403.209	0.07874		403.209	0.04111		403.426	0.16093		403.426	0.10795		403.426	0.05163
	402.2	0.03598		402.2	0.03354		402.137	0.05986		402.137	0.02925		402.354	0.11039		402.354	0.0845		402.354	0.02768
	401.128	0.02987		401.128	0.04138		401.064	0.04448		401.064	0.01547		401.282	0.08746		401.282	0.06032		401.282	0.01617
	400.055	0.02073		400.055	0.03343		399.992	0.02314		399.992	0.00399		400.209	0.04994		400.209	0.03286		400.209	0.00659

## Sheet: Fig. 4f
	Fig. 4f	Interaction of FUS with iodide-modified silver nanoparticles (Ag IMNPs) and single-droplet SERS
		Raman Shift (cm-1)	Mean Raman Intensity (normalized)
		1800.33	-0.00987
		1799.5	-0.01747
		1798.68	-0.02219
		1797.86	-0.03112
		1797.04	-0.03301
		1796.21	-0.03575
		1795.39	-0.03838
		1794.57	-0.03009
		1793.74	-0.0296
		1792.92	-0.02024
		1792.09	-0.01609
		1791.27	-0.01975
		1790.45	-0.01938
		1789.62	-0.0147
		1788.8	-0.01473
		1787.97	-0.01919
		1787.15	-0.01762
		1786.33	-0.01736
		1785.5	-0.01708
		1784.68	-0.01497
		1783.85	-0.0098
		1783.03	0.00304
		1782.2	-0.00669
		1781.37	-0.000718832
		1780.55	0.00597
		1779.72	-0.00294
		1778.9	-0.00386
		1778.07	-0.00134
		1777.24	-0.00469
		1776.42	-0.00989
		1775.59	-0.02011
		1774.77	-0.01495
		1773.94	-0.007
		1773.11	-0.00608
		1772.28	0.000664203
		1771.46	0.01414
		1770.63	0.01894
		1769.8	0.01425
		1768.97	0.0055
		1768.15	-0.000307683
		1767.32	-0.00123
		1766.49	-0.00179
		1765.66	0.000551165
		1764.83	-0.00289
		1764.01	-0.000792772
		1763.18	-0.01181
		1762.35	-0.01933
		1761.52	-0.02297
		1760.69	-0.02641
		1759.86	-0.02168
		1759.03	-0.02582
		1758.2	-0.03496
		1757.37	-0.02386
		1756.54	-0.02112
		1755.71	-0.01748
		1754.88	-0.00209
		1754.05	0.00481
		1753.22	0.01579
		1752.39	0.0131
		1751.56	0.01641
		1750.73	0.01224
		1749.9	0.00604
		1749.07	-0.00522
		1748.24	-0.00602
		1747.41	-0.01558
		1746.58	-0.00817
		1745.74	-0.00237
		1744.91	0.0115
		1744.08	0.01596
		1743.25	0.02871
		1742.42	0.02719
		1741.58	0.02196
		1740.75	0.01925
		1739.92	0.0179
		1739.09	0.01787
		1738.25	0.01517
		1737.42	0.01691
		1736.59	0.02396
		1735.75	0.02237
		1734.92	0.02799
		1734.09	0.0359
		1733.25	0.03692
		1732.42	0.03726
		1731.59	0.03287
		1730.75	0.03145
		1729.92	0.03556
		1729.08	0.03796
		1728.25	0.04557
		1727.41	0.04598
		1726.58	0.04102
		1725.74	0.03766
		1724.91	0.04
		1724.07	0.04111
		1723.24	0.04352
		1722.4	0.04144
		1721.57	0.04176
		1720.73	0.04328
		1719.9	0.0511
		1719.06	0.05703
		1718.22	0.06219
		1717.39	0.06668
		1716.55	0.06404
		1715.71	0.05134
		1714.88	0.05016
		1714.04	0.04886
		1713.2	0.04637
		1712.37	0.03723
		1711.53	0.04253
		1710.69	0.05168
		1709.85	0.05435
		1709.02	0.04799
		1708.18	0.05534
		1707.34	0.05175
		1706.5	0.04577
		1705.66	0.03763
		1704.82	0.04481
		1703.99	0.0473
		1703.15	0.05226
		1702.31	0.04303
		1701.47	0.03339
		1700.63	0.02097
		1699.79	0.01194
		1698.95	0.00186
		1698.11	0.00813
		1697.27	0.01739
		1696.43	0.0293
		1695.59	0.03828
		1694.75	0.03936
		1693.91	0.04039
		1693.07	0.03276
		1692.23	0.02802
		1691.39	0.02843
		1690.55	0.02481
		1689.71	0.01929
		1688.86	0.03305
		1688.02	0.04618
		1687.18	0.061
		1686.34	0.0736
		1685.5	0.08432
		1684.66	0.0819
		1683.81	0.07828
		1682.97	0.07282
		1682.13	0.07526
		1681.29	0.07946
		1680.44	0.08303
		1679.6	0.08176
		1678.76	0.07687
		1677.92	0.07293
		1677.07	0.06962
		1676.23	0.06332
		1675.39	0.06103
		1674.54	0.05624
		1673.7	0.05012
		1672.85	0.03864
		1672.01	0.03326
		1671.17	0.0359
		1670.32	0.0311
		1669.48	0.03655
		1668.63	0.04084
		1667.79	0.03622
		1666.94	0.03256
		1666.1	0.03333
		1665.25	0.0308
		1664.41	0.02675
		1663.56	0.03017
		1662.71	0.03297
		1661.87	0.03548
		1661.02	0.03093
		1660.18	0.03408
		1659.33	0.05105
		1658.48	0.06005
		1657.64	0.0612
		1656.79	0.07111
		1655.94	0.05635
		1655.1	0.04432
		1654.25	0.03233
		1653.4	0.02526
		1652.55	0.02829
		1651.71	0.03773
		1650.86	0.04289
		1650.01	0.05262
		1649.16	0.04057
		1648.31	0.03287
		1647.47	0.03285
		1646.62	0.0316
		1645.77	0.03765
		1644.92	0.04495
		1644.07	0.04851
		1643.22	0.04731
		1642.37	0.03811
		1641.52	0.04264
		1640.67	0.05069
		1639.83	0.06588
		1638.98	0.08159
		1638.13	0.09315
		1637.28	0.10093
		1636.42	0.10612
		1635.57	0.12686
		1634.72	0.14689
		1633.87	0.16852
		1633.02	0.19589
		1632.17	0.22254
		1631.32	0.2536
		1630.47	0.29043
		1629.62	0.34796
		1628.77	0.42053
		1627.91	0.47408
		1627.06	0.52915
		1626.21	0.57924
		1625.36	0.61811
		1624.51	0.64992
		1623.65	0.68743
		1622.8	0.72811
		1621.95	0.75304
		1621.1	0.75305
		1620.24	0.74305
		1619.39	0.72538
		1618.54	0.70602
		1617.68	0.68093
		1616.83	0.66858
		1615.98	0.65698
		1615.12	0.64287
		1614.27	0.6342
		1613.41	0.63023
		1612.56	0.61835
		1611.7	0.61117
		1610.85	0.60456
		1610	0.60729
		1609.14	0.60247
		1608.29	0.59603
		1607.43	0.58618
		1606.57	0.57399
		1605.72	0.54048
		1604.86	0.50579
		1604.01	0.48426
		1603.15	0.46682
		1602.3	0.44611
		1601.44	0.43528
		1600.58	0.43011
		1599.73	0.43132
		1598.87	0.43527
		1598.01	0.44624
		1597.16	0.47997
		1596.3	0.51383
		1595.44	0.54623
		1594.58	0.59199
		1593.73	0.6378
		1592.87	0.67959
		1592.01	0.7367
		1591.15	0.77691
		1590.3	0.82171
		1589.44	0.84932
		1588.58	0.85598
		1587.72	0.85309
		1586.86	0.82728
		1586	0.79805
		1585.14	0.77193
		1584.28	0.72624
		1583.42	0.66183
		1582.57	0.59924
		1581.71	0.53746
		1580.85	0.47438
		1579.99	0.40924
		1579.13	0.35548
		1578.27	0.31822
		1577.41	0.27162
		1576.54	0.22061
		1575.68	0.18657
		1574.82	0.16165
		1573.96	0.13894
		1573.1	0.11649
		1572.24	0.10029
		1571.38	0.08812
		1570.52	0.06494
		1569.66	0.04211
		1568.79	0.02276
		1567.93	0.00934
		1567.07	0.00488
		1566.21	0.00255
		1565.34	1.29956e-05
		1564.48	0.00714
		1563.62	0.01133
		1562.76	0.01305
		1561.89	0.02143
		1561.03	0.02533
		1560.17	0.02569
		1559.3	0.02289
		1558.44	0.01699
		1557.58	0.01221
		1556.71	0.00654
		1555.85	0.00211
		1554.98	0.01187
		1554.12	0.01385
		1553.25	0.02209
		1552.39	0.03447
		1551.52	0.05162
		1550.66	0.05006
		1549.79	0.07647
		1548.93	0.08345
		1548.06	0.10228
		1547.2	0.10503
		1546.33	0.12135
		1545.47	0.13005
		1544.6	0.13232
		1543.73	0.13329
		1542.87	0.15607
		1542	0.15901
		1541.14	0.16982
		1540.27	0.17798
		1539.4	0.18588
		1538.53	0.18529
		1537.67	0.17708
		1536.8	0.17793
		1535.93	0.16332
		1535.06	0.14559
		1534.2	0.1314
		1533.33	0.11554
		1532.46	0.09276
		1531.59	0.07586
		1530.72	0.06483
		1529.86	0.05474
		1528.99	0.03823
		1528.12	0.03606
		1527.25	0.02961
		1526.38	0.03084
		1525.51	0.02376
		1524.64	0.01907
		1523.77	0.02736
		1522.9	0.02028
		1522.03	0.01228
		1521.16	0.0129
		1520.29	0.00287
		1519.42	0.01502
		1518.55	0.01616
		1517.68	0.01759
		1516.81	0.03668
		1515.94	0.04162
		1515.07	0.04276
		1514.2	0.05056
		1513.32	0.0566
		1512.45	0.05558
		1511.58	0.04889
		1510.71	0.03867
		1509.84	0.03169
		1508.96	0.02367
		1508.09	0.02437
		1507.22	0.0327
		1506.35	0.03872
		1505.47	0.03255
		1504.6	0.03878
		1503.73	0.05207
		1502.85	0.05415
		1501.98	0.07126
		1501.11	0.08329
		1500.23	0.07933
		1499.36	0.09156
		1498.49	0.10031
		1497.61	0.11949
		1496.74	0.13422
		1495.86	0.14152
		1494.99	0.16087
		1494.11	0.17271
		1493.24	0.18725
		1492.36	0.22972
		1491.49	0.25658
		1490.61	0.30166
		1489.74	0.34692
		1488.86	0.39635
		1487.99	0.44765
		1487.11	0.51703
		1486.23	0.59983
		1485.36	0.68769
		1484.48	0.75611
		1483.6	0.8401
		1482.73	0.93772
		1481.85	1.0386
		1480.97	1.1524
		1480.1	1.26462
		1479.22	1.38773
		1478.34	1.49865
		1477.46	1.60301
		1476.59	1.70574
		1475.71	1.81152
		1474.83	1.91696
		1473.95	2.01463
		1473.07	2.08466
		1472.2	2.15774
		1471.32	2.20808
		1470.44	2.25885
		1469.56	2.29919
		1468.68	2.3427
		1467.8	2.39684
		1466.92	2.44116
		1466.04	2.48299
		1465.16	2.52949
		1464.28	2.57023
		1463.4	2.59754
		1462.52	2.62622
		1461.64	2.65538
		1460.76	2.70015
		1459.88	2.73806
		1459	2.77667
		1458.12	2.82337
		1457.24	2.86543
		1456.35	2.89884
		1455.47	2.93677
		1454.59	2.96895
		1453.71	3.00108
		1452.83	3.0232
		1451.95	3.03339
		1451.06	3.04825
		1450.18	3.05272
		1449.3	3.06078
		1448.42	3.06988
		1447.53	3.06834
		1446.65	3.05899
		1445.77	3.03739
		1444.88	2.9979
		1444	2.95412
		1443.12	2.89002
		1442.23	2.82885
		1441.35	2.76339
		1440.46	2.66788
		1439.58	2.56368
		1438.7	2.43983
		1437.81	2.30453
		1436.93	2.15742
		1436.04	2.0073
		1435.16	1.87608
		1434.27	1.72742
		1433.39	1.57787
		1432.5	1.43803
		1431.62	1.29538
		1430.73	1.15405
		1429.84	1.01923
		1428.96	0.91673
		1428.07	0.82106
		1427.18	0.72192
		1426.3	0.64886
		1425.41	0.576
		1424.52	0.51055
		1423.64	0.44416
		1422.75	0.39698
		1421.86	0.36845
		1420.98	0.34077
		1420.09	0.3236
		1419.2	0.31059
		1418.31	0.30104
		1417.42	0.29201
		1416.54	0.27434
		1415.65	0.26837
		1414.76	0.27128
		1413.87	0.26263
		1412.98	0.24509
		1412.09	0.23228
		1411.2	0.22317
		1410.31	0.19743
		1409.42	0.17022
		1408.53	0.16178
		1407.64	0.15852
		1406.76	0.14209
		1405.86	0.12094
		1404.97	0.10223
		1404.08	0.09763
		1403.19	0.07753
		1402.3	0.07505
		1401.41	0.06942
		1400.52	0.06154
		1399.63	0.04976
		1398.74	0.03667
		1397.85	0.03086
		1396.96	0.05184
		1396.06	0.06921
		1395.17	0.10979
		1394.28	0.12918
		1393.39	0.1531
		1392.49	0.17195
		1391.6	0.19534
		1390.71	0.21373
		1389.82	0.23344
		1388.92	0.25754
		1388.03	0.27123
		1387.14	0.261
		1386.24	0.24774
		1385.35	0.25206
		1384.46	0.24641
		1383.56	0.2314
		1382.67	0.21525
		1381.77	0.20109
		1380.88	0.17927
		1379.98	0.14583
		1379.09	0.11412
		1378.19	0.11176
		1377.3	0.09898
		1376.4	0.09134
		1375.51	0.07158
		1374.61	0.06372
		1373.72	0.05754
		1372.82	0.04692
		1371.92	0.04233
		1371.03	0.04139
		1370.13	0.04373
		1369.24	0.04378
		1368.34	0.03701
		1367.44	0.05322
		1366.55	0.06625
		1365.65	0.08217
		1364.75	0.08488
		1363.85	0.07062
		1362.96	0.074
		1362.06	0.06706
		1361.16	0.05885
		1360.26	0.05305
		1359.36	0.05221
		1358.47	0.05618
		1357.57	0.04468
		1356.67	0.03509
		1355.77	0.04287
		1354.87	0.03792
		1353.97	0.03984
		1353.07	0.05266
		1352.17	0.07402
		1351.27	0.07778
		1350.37	0.08624
		1349.47	0.09156
		1348.57	0.08468
		1347.67	0.08616
		1346.77	0.09206
		1345.87	0.10165
		1344.97	0.10063
		1344.07	0.08212
		1343.17	0.07252
		1342.27	0.05652
		1341.37	0.04322
		1340.46	0.04204
		1339.56	0.03027
		1338.66	0.03562
		1337.76	0.04377
		1336.86	0.05307
		1335.95	0.06203
		1335.05	0.07042
		1334.15	0.07915
		1333.25	0.07787
		1332.34	0.07647
		1331.44	0.07626
		1330.54	0.07371
		1329.63	0.07207
		1328.73	0.06744
		1327.83	0.06373
		1326.92	0.06522
		1326.02	0.06185
		1325.11	0.06304
		1324.21	0.05638
		1323.3	0.06136
		1322.4	0.0709
		1321.49	0.08539
		1320.59	0.10835
		1319.68	0.13111
		1318.78	0.13952
		1317.87	0.16588
		1316.97	0.17987
		1316.06	0.19805
		1315.16	0.2303
		1314.25	0.2615
		1313.34	0.28616
		1312.44	0.3155
		1311.53	0.34095
		1310.62	0.38054
		1309.72	0.40248
		1308.81	0.43437
		1307.9	0.46842
		1306.99	0.50428
		1306.09	0.53668
		1305.18	0.59236
		1304.27	0.62511
		1303.36	0.65179
		1302.46	0.66677
		1301.55	0.68493
		1300.64	0.69623
		1299.73	0.71245
		1298.82	0.70547
		1297.91	0.72077
		1297	0.70477
		1296.09	0.69785
		1295.18	0.67701
		1294.27	0.6514
		1293.36	0.63036
		1292.45	0.60331
		1291.54	0.57593
		1290.63	0.55092
		1289.72	0.51941
		1288.81	0.50471
		1287.9	0.46329
		1286.99	0.41516
		1286.08	0.38146
		1285.17	0.3591
		1284.26	0.34232
		1283.35	0.31066
		1282.43	0.29058
		1281.52	0.27196
		1280.61	0.23889
		1279.7	0.21227
		1278.78	0.19216
		1277.87	0.17244
		1276.96	0.159
		1276.05	0.13309
		1275.13	0.12554
		1274.22	0.10837
		1273.31	0.08882
		1272.39	0.06635
		1271.48	0.04288
		1270.57	0.02302
		1269.65	0.02106
		1268.74	0.02205
		1267.82	0.05028
		1266.91	0.07863
		1265.99	0.10862
		1265.08	0.14312
		1264.16	0.18449
		1263.25	0.23404
		1262.33	0.28208
		1261.42	0.33677
		1260.5	0.39236
		1259.59	0.4494
		1258.67	0.49953
		1257.75	0.55181
		1256.84	0.59651
		1255.92	0.62701
		1255.01	0.65419
		1254.09	0.68362
		1253.17	0.70528
		1252.25	0.72251
		1251.34	0.74828
		1250.42	0.77741
		1249.5	0.79555
		1248.58	0.80361
		1247.67	0.81609
		1246.75	0.82104
		1245.83	0.81835
		1244.91	0.80871
		1243.99	0.80207
		1243.07	0.79438
		1242.16	0.77297
		1241.24	0.73693
		1240.32	0.69324
		1239.4	0.65076
		1238.48	0.61098
		1237.56	0.57336
		1236.64	0.52944
[truncated: 842 more rows]

## Sheet: Fig. 5a
	Fig. 5a	Single-droplet normal Raman spectra of FUS in the presence of RNA
[truncated: 1,493 more rows]

[truncated: 17 more sheets: Fig. 5b, Fig. 5f,g, Fig. 6a, Fig. 6b, Fig. S1, Fig. S2, Fig. S3, Fig. S4a,b, Fig. S4c,d, Fig. S4h, Fig. S5, Fig. S6, Fig. S7a,b, Fig. S7c, Fig. S7e 25 nguL RNA, Fig. S7e 50 nguL RNA, Fig. S7e 100 nguL RNA]
